# Supplementary material for: Novel Driver Strength Index highlights important cancer genes in TCGA PanCanAtlas patients
Source: PeerJ. 2022 Aug 11;10:e13860. doi: 10.7717/peerj.13860 (PMC9375969; doi:10.7717/peerj.13860)
Supplement: Supplemental Information 2 [file peerj-10-13860-s002.zip]

Archive with 457 entries (445 files):
- COHORTS/
- COHORTS/.DS_Store
- __MACOSX/COHORTS/._.DS_Store
- COHORTS/cumulative histograms/
- COHORTS/algorithms.txt
- COHORTS/data_genes/
- COHORTS/genes plots/
- COHORTS/data/
- COHORTS/patient distributions/
- COHORTS/cumulative histograms/legeng.png
- COHORTS/cumulative histograms/2021_8_16_14_9_distribution_events_detailed_males.pdf
- COHORTS/cumulative histograms/2021_8_16_14_9_distribution_age_males.pdf
- COHORTS/cumulative histograms/2021_8_16_14_9_distribution_age.pdf
- COHORTS/cumulative histograms/2021_8_16_14_9_distribution_events_detailed_females.pdf
- COHORTS/cumulative histograms/2021_8_16_14_9_distribution_age_females.pdf
- __MACOSX/COHORTS/cumulative histograms/._2021_8_16_14_9_distribution_age_females.pdf
- COHORTS/cumulative histograms/2021_8_16_14_9_distribution_cohorts_males.pdf
- COHORTS/cumulative histograms/2021_8_16_14_9_distribution_events_detailed.pdf
- COHORTS/cumulative histograms/2021_8_16_14_9_distribution_stages_males.pdf
- COHORTS/cumulative histograms/2021_8_16_14_9_distribution_cohorts_females.pdf
- COHORTS/cumulative histograms/2021_8_16_14_9_distribution_cohorts.pdf
- __MACOSX/COHORTS/cumulative histograms/._2021_8_16_14_9_distribution_cohorts.pdf
- COHORTS/cumulative histograms/2021_8_16_14_9_distribution_stages.pdf
- COHORTS/cumulative histograms/2021_8_16_14_9_distribution_gender.pdf
- COHORTS/cumulative histograms/2021_8_16_14_9_distribution_stages_females.pdf
- COHORTS/data_genes/2021_8_16_14_9_distribution_events_detailed_males_genes_DSI.tsv
- COHORTS/data_genes/2021_8_16_14_9_distribution_events_detailed_females_genes_NDSI_top.tsv
- COHORTS/data_genes/2021_8_16_14_9_distribution_events_detailed_females_genes_NDSI.tsv
- COHORTS/data_genes/2021_8_16_14_9_distribution_events_detailed_males_genes.tsv
- COHORTS/data_genes/2021_8_16_14_9_distribution_events_detailed_males_genes_NDSI.tsv
- COHORTS/data_genes/2021_8_16_14_9_distribution_age_males_genes.tsv
- COHORTS/data_genes/2021_8_16_14_9_distribution_events_detailed_genes_NDSI_top.tsv
- COHORTS/data_genes/2021_8_16_14_9_distribution_stages_males_genes.tsv
- COHORTS/data_genes/2021_8_16_14_9_distribution_cohorts_females_genes.tsv
- COHORTS/data_genes/2021_8_16_14_9_distribution_events_detailed_genes.tsv
- COHORTS/data_genes/2021_8_16_14_9_distribution_age_genes.tsv
- COHORTS/data_genes/2021_8_16_14_9_distribution_stages_females_genes.tsv
- COHORTS/data_genes/2021_8_16_14_9_distribution_cohorts_genes.tsv
- COHORTS/data_genes/2021_8_16_14_9_patients_genes.tsv
- COHORTS/data_genes/2021_8_16_14_9_distribution_events_detailed_females_genes_DSI.tsv
- COHORTS/data_genes/2021_8_16_14_9_distribution_age_females_genes.tsv
- COHORTS/data_genes/2021_8_16_14_9_distribution_events_detailed_genes_DSI.tsv
- COHORTS/data_genes/2021_8_16_14_9_distribution_events_detailed_genes_DSI_top.tsv
- COHORTS/data_genes/2021_8_16_14_9_distribution_events_detailed_males_genes_NDSI_top.tsv
- COHORTS/data_genes/2021_8_16_14_9_distribution_stages_genes.tsv
- COHORTS/data_genes/2021_8_16_14_9_distribution_events_detailed_females_genes.tsv
- COHORTS/data_genes/2021_8_16_14_9_distribution_events_detailed_males_genes_DSI_top.tsv
- COHORTS/data_genes/2021_8_16_14_9_distribution_events_detailed_females_genes_DSI_top.tsv
- COHORTS/data_genes/2021_8_16_14_9_distribution_events_detailed_genes_NDSI.tsv
- COHORTS/data_genes/2021_8_16_14_9_distribution_gender_genes.tsv
- COHORTS/data_genes/2021_8_16_14_9_distribution_cohorts_males_genes.tsv
- COHORTS/genes plots/indices/
- COHORTS/genes plots/.DS_Store
- __MACOSX/COHORTS/genes plots/._.DS_Store
- COHORTS/genes plots/detailed/
- COHORTS/genes plots/gender/
- COHORTS/genes plots/cohorts/
- COHORTS/genes plots/age/
- COHORTS/genes plots/stage/
- COHORTS/data/2021_8_16_14_9_distribution_events_detailed_males.tsv
- COHORTS/data/2021_8_16_14_9_distribution_events.tsv
- COHORTS/data/2021_8_16_14_9_distribution_events_detailed.tsv
- COHORTS/data/2021_8_16_14_9_distribution_events_FEMALE.tsv
- COHORTS/data/2021_8_16_14_9_distribution_events_MALE.tsv
- COHORTS/data/2021_8_16_14_9_patients.tsv
- COHORTS/data/2021_8_16_14_9_distribution_cohorts_males.tsv
- COHORTS/data/2021_8_16_14_9_distribution_age.tsv
- COHORTS/data/2021_8_16_14_9_distribution_age_males.tsv
- COHORTS/data/2021_8_16_14_9_distribution_age_females.tsv
- COHORTS/data/2021_8_16_14_9_distribution_events_detailed_females.tsv
- COHORTS/data/2021_8_16_14_9_genes_level2.tsv
- COHORTS/data/2021_8_16_14_9_distribution_stages_males.tsv
- COHORTS/data/2021_8_16_14_9_genes_level0.tsv
- COHORTS/data/2021_8_16_14_9_genes_level1.tsv
- COHORTS/data/2021_8_16_14_9_distribution_stages_females.tsv
- COHORTS/data/2021_8_16_14_9_distribution_cohorts.tsv
- COHORTS/data/2021_8_16_14_9_distribution_stages.tsv
- COHORTS/data/2021_8_16_14_9_distribution_gender.tsv
- COHORTS/data/2021_8_16_14_9_distribution_cohorts_females.tsv
- COHORTS/patient distributions/2021_8_16_14_9_TGCT_MALE.pdf
- COHORTS/patient distributions/2021_8_16_14_9_BRCA.pdf
- COHORTS/patient distributions/2021_8_16_14_9_UVM.pdf
- COHORTS/patient distributions/2021_8_16_14_9_CHOL_FEMALE.pdf
- COHORTS/patient distributions/2021_8_16_14_9_OV.pdf
- COHORTS/patient distributions/2021_8_16_14_9_KIRP_FEMALE.pdf
- COHORTS/patient distributions/2021_8_16_14_9_MESO_MALE.pdf
- COHORTS/patient distributions/2021_8_16_14_9_BLCA_FEMALE.pdf
- COHORTS/patient distributions/2021_8_16_14_9_SKCM.pdf
- COHORTS/patient distributions/2021_8_16_14_9_GBM_MALE.pdf
- COHORTS/patient distributions/2021_8_16_14_9_MESO.pdf
- COHORTS/patient distributions/2021_8_16_14_9_DLBC.pdf
- COHORTS/patient distributions/2021_8_16_14_9_SKCM_MALE.pdf
- COHORTS/patient distributions/2021_8_16_14_9_LIHC_FEMALE.pdf
- COHORTS/patient distributions/2021_8_16_14_9_KIRC_FEMALE.pdf
- COHORTS/patient distributions/2021_8_16_14_9_SARC_MALE.pdf
- COHORTS/patient distributions/2021_8_16_14_9_PAAD_MALE.pdf
- COHORTS/patient distributions/2021_8_16_14_9_CHOL.pdf
- COHORTS/patient distributions/2021_8_16_14_9_STAD.pdf
- COHORTS/patient distributions/2021_8_16_14_9_LGG_MALE.pdf
- COHORTS/patient distributions/2021_8_16_14_9_BRCA_FEMALE.pdf
- COHORTS/patient distributions/2021_8_16_14_9_KICH.pdf
- COHORTS/patient distributions/2021_8_16_14_9_UCEC.pdf
- COHORTS/patient distributions/2021_8_16_14_9_LUAD_MALE.pdf
- COHORTS/patient distributions/2021_8_16_14_9_DLBC_FEMALE.pdf
- COHORTS/patient distributions/2021_8_16_14_9_LUSC_MALE.pdf
- COHORTS/patient distributions/2021_8_16_14_9_UVM_FEMALE.pdf
- COHORTS/patient distributions/2021_8_16_14_9_PRAD_MALE.pdf
- COHORTS/patient distributions/2021_8_16_14_9_KICH_FEMALE.pdf
- COHORTS/patient distributions/2021_8_16_14_9_ESCA_FEMALE.pdf
- COHORTS/patient distributions/2021_8_16_14_9_KIRP.pdf
- COHORTS/patient distributions/2021_8_16_14_9_COAD.pdf
- COHORTS/patient distributions/2021_8_16_14_9_DLBC_MALE.pdf
- COHORTS/patient distributions/2021_8_16_14_9_LUSC_FEMALE.pdf
- COHORTS/patient distributions/2021_8_16_14_9_UCEC_FEMALE.pdf
- COHORTS/patient distributions/2021_8_16_14_9_ACC_MALE.pdf
- COHORTS/patient distributions/2021_8_16_14_9_LIHC.pdf
- COHORTS/patient distributions/2021_8_16_14_9_CESC_FEMALE.pdf
- COHORTS/patient distributions/2021_8_16_14_9_UCS_FEMALE.pdf
- COHORTS/patient distributions/2021_8_16_14_9_ACC.pdf
- COHORTS/patient distributions/2021_8_16_14_9_PCPG_FEMALE.pdf
- COHORTS/patient distributions/2021_8_16_14_9_LGG.pdf
- COHORTS/patient distributions/2021_8_16_14_9_READ.pdf
- COHORTS/patient distributions/2021_8_16_14_9_PAAD.pdf
- COHORTS/patient distributions/2021_8_16_14_9_THCA.pdf
- COHORTS/patient distributions/2021_8_16_14_9_BLCA.pdf
- COHORTS/patient distributions/2021_8_16_14_9_PCPG_MALE.pdf
- COHORTS/patient distributions/2021_8_16_14_9_THCA_MALE.pdf
- COHORTS/patient distributions/2021_8_16_14_9_READ_MALE.pdf
- COHORTS/patient distributions/2021_8_16_14_9_THYM.pdf
- COHORTS/patient distributions/2021_8_16_14_9_THYM_FEMALE.pdf
- COHORTS/patient distributions/2021_8_16_14_9_KICH_MALE.pdf
- COHORTS/patient distributions/2021_8_16_14_9_KIRC.pdf
- COHORTS/patient distributions/2021_8_16_14_9_HNSC_MALE.pdf
- COHORTS/patient distributions/2021_8_16_14_9_LGG_FEMALE.pdf
- COHORTS/patient distributions/2021_8_16_14_9_KIRP_MALE.pdf
- COHORTS/patient distributions/2021_8_16_14_9_GBM_FEMALE.pdf
- COHORTS/patient distributions/2021_8_16_14_9_MESO_FEMALE.pdf
- COHORTS/patient distributions/2021_8_16_14_9_ESCA.pdf
- COHORTS/patient distributions/2021_8_16_14_9_PANCAN_MALE.pdf
- COHORTS/patient distributions/2021_8_16_14_9_HNSC_FEMALE.pdf
- COHORTS/patient distributions/2021_8_16_14_9_THYM_MALE.pdf
- COHORTS/patient distributions/2021_8_16_14_9_STAD_MALE.pdf
- COHORTS/patient distributions/2021_8_16_14_9_HNSC.pdf
- COHORTS/patient distributions/2021_8_16_14_9_GBM.pdf
- COHORTS/patient distributions/2021_8_16_14_9_ESCA_MALE.pdf
- COHORTS/patient distributions/2021_8_16_14_9_LIHC_MALE.pdf
- COHORTS/patient distributions/2021_8_16_14_9_READ_FEMALE.pdf
- COHORTS/patient distributions/2021_8_16_14_9_LUAD_FEMALE.pdf
- COHORTS/patient distributions/2021_8_16_14_9_PRAD.pdf
- COHORTS/patient distributions/2021_8_16_14_9_SKCM_FEMALE.pdf
- COHORTS/patient distributions/2021_8_16_14_9_PANCAN_FEMALE.pdf
- COHORTS/patient distributions/2021_8_16_14_9_SARC.pdf
- COHORTS/patient distributions/2021_8_16_14_9_PAAD_FEMALE.pdf
- COHORTS/patient distributions/2021_8_16_14_9_LUAD.pdf
- COHORTS/patient distributions/2021_8_16_14_9_OV_FEMALE.pdf
- COHORTS/patient distributions/2021_8_16_14_9_COAD_FEMALE.pdf
- COHORTS/patient distributions/2021_8_16_14_9_TGCT.pdf
- COHORTS/patient distributions/2021_8_16_14_9_KIRC_MALE.pdf
- COHORTS/patient distributions/2021_8_16_14_9_UCS.pdf
- COHORTS/patient distributions/2021_8_16_14_9_CESC.pdf
- COHORTS/patient distributions/2021_8_16_14_9_SARC_FEMALE.pdf
- COHORTS/patient distributions/2021_8_16_14_9_ACC_FEMALE.pdf
- COHORTS/patient distributions/2021_8_16_14_9_STAD_FEMALE.pdf
- COHORTS/patient distributions/2021_8_16_14_9_UVM_MALE.pdf
- COHORTS/patient distributions/2021_8_16_14_9_PANCAN.pdf
- COHORTS/patient distributions/2021_8_16_14_9_CHOL_MALE.pdf
- COHORTS/patient distributions/2021_8_16_14_9_LUSC.pdf
- COHORTS/patient distributions/2021_8_16_14_9_THCA_FEMALE.pdf
- COHORTS/patient distributions/2021_8_16_14_9_COAD_MALE.pdf
- COHORTS/patient distributions/2021_8_16_14_9_PCPG.pdf
- COHORTS/patient distributions/2021_8_16_14_9_BLCA_MALE.pdf
- COHORTS/genes plots/indices/2021_8_16_14_9_distribution_events_detailed_NDSI.pdf
- __MACOSX/COHORTS/genes plots/indices/._2021_8_16_14_9_distribution_events_detailed_NDSI.pdf
- COHORTS/genes plots/indices/2021_8_16_14_9_distribution_events_detailed_NDSI_males.pdf
- COHORTS/genes plots/indices/2021_8_16_14_9_distribution_events_detailed_DSI_females.pdf
- COHORTS/genes plots/indices/2021_8_16_14_9_distribution_events_detailed_DSI.pdf
- COHORTS/genes plots/indices/2021_8_16_14_9_distribution_events_detailed_DSI_males.pdf
- COHORTS/genes plots/indices/2021_8_16_14_9_distribution_events_detailed_NDSI_females.pdf
- COHORTS/genes plots/detailed/2021_8_16_14_9_distribution_events_detailed_13.pdf
- COHORTS/genes plots/detailed/2021_8_16_14_9_distribution_events_detailed_males_26.pdf
- COHORTS/genes plots/detailed/2021_8_16_14_9_distribution_events_detailed_males_32.pdf
- COHORTS/genes plots/detailed/2021_8_16_14_9_distribution_events_detailed_females_36.pdf
- COHORTS/genes plots/detailed/2021_8_16_14_9_distribution_events_detailed_females_22.pdf
- COHORTS/genes plots/detailed/2021_8_16_14_9_distribution_events_detailed_females_23.pdf
- COHORTS/genes plots/detailed/2021_8_16_14_9_distribution_events_detailed_females_37.pdf
- COHORTS/genes plots/detailed/2021_8_16_14_9_distribution_events_detailed_males_33.pdf
- COHORTS/genes plots/detailed/2021_8_16_14_9_distribution_events_detailed_males_27.pdf
- COHORTS/genes plots/detailed/2021_8_16_14_9_distribution_events_detailed_12.pdf
- COHORTS/genes plots/detailed/2021_8_16_14_9_distribution_events_detailed_38.pdf
- COHORTS/genes plots/detailed/2021_8_16_14_9_distribution_events_detailed_males_8.pdf
- COHORTS/genes plots/detailed/2021_8_16_14_9_distribution_events_detailed_10.pdf
- COHORTS/genes plots/detailed/2021_8_16_14_9_distribution_events_detailed_males_19.pdf
- COHORTS/genes plots/detailed/2021_8_16_14_9_distribution_events_detailed_males_31.pdf
- COHORTS/genes plots/detailed/2021_8_16_14_9_distribution_events_detailed_males_25.pdf
- COHORTS/genes plots/detailed/2021_8_16_14_9_distribution_events_detailed_females_21.pdf
- COHORTS/genes plots/detailed/2021_8_16_14_9_distribution_events_detailed_females_35.pdf
- COHORTS/genes plots/detailed/2021_8_16_14_9_distribution_events_detailed_females_34.pdf
- COHORTS/genes plots/detailed/2021_8_16_14_9_distribution_events_detailed_females_20.pdf
- COHORTS/genes plots/detailed/2021_8_16_14_9_distribution_events_detailed_males_24.pdf
- COHORTS/genes plots/detailed/2021_8_16_14_9_distribution_events_detailed_males_30.pdf
- COHORTS/genes plots/detailed/2021_8_16_14_9_distribution_events_detailed_males_18.pdf
- COHORTS/genes plots/detailed/2021_8_16_14_9_distribution_events_detailed_11.pdf
- COHORTS/genes plots/detailed/2021_8_16_14_9_distribution_events_detailed_males_9.pdf
- COHORTS/genes plots/detailed/2021_8_16_14_9_distribution_events_detailed_39.pdf
- COHORTS/genes plots/detailed/2021_8_16_14_9_distribution_events_detailed_15.pdf
- COHORTS/genes plots/detailed/2021_8_16_14_9_distribution_events_detailed_females_9.pdf
- COHORTS/genes plots/detailed/2021_8_16_14_9_distribution_events_detailed_29.pdf
- COHORTS/genes plots/detailed/2021_8_16_14_9_distribution_events_detailed_males_34.pdf
- COHORTS/genes plots/detailed/2021_8_16_14_9_distribution_events_detailed_males_20.pdf
- COHORTS/genes plots/detailed/2021_8_16_14_9_distribution_events_detailed_females_24.pdf
- COHORTS/genes plots/detailed/2021_8_16_14_9_distribution_events_detailed_females_30.pdf
- COHORTS/genes plots/detailed/2021_8_16_14_9_distribution_events_detailed_females_18.pdf
- COHORTS/genes plots/detailed/2021_8_16_14_9_distribution_events_detailed_females_19.pdf
- COHORTS/genes plots/detailed/2021_8_16_14_9_distribution_events_detailed_females_31.pdf
- COHORTS/genes plots/detailed/2021_8_16_14_9_distribution_events_detailed_females_25.pdf
- COHORTS/genes plots/detailed/2021_8_16_14_9_distribution_events_detailed_males_21.pdf
- COHORTS/genes plots/detailed/2021_8_16_14_9_distribution_events_detailed_males_35.pdf
- COHORTS/genes plots/detailed/2021_8_16_14_9_distribution_events_detailed_28.pdf
- COHORTS/genes plots/detailed/2021_8_16_14_9_distribution_events_detailed_females_8.pdf
- COHORTS/genes plots/detailed/2021_8_16_14_9_distribution_events_detailed_14.pdf
- COHORTS/genes plots/detailed/2021_8_16_14_9_distribution_events_detailed_16.pdf
- COHORTS/genes plots/detailed/2021_8_16_14_9_distribution_events_detailed_males_23.pdf
- COHORTS/genes plots/detailed/2021_8_16_14_9_distribution_events_detailed_males_37.pdf
- COHORTS/genes plots/detailed/2021_8_16_14_9_distribution_events_detailed_females_33.pdf
- COHORTS/genes plots/detailed/2021_8_16_14_9_distribution_events_detailed_females_27.pdf
- COHORTS/genes plots/detailed/2021_8_16_14_9_distribution_events_detailed_females_26.pdf
- COHORTS/genes plots/detailed/2021_8_16_14_9_distribution_events_detailed_females_32.pdf
- COHORTS/genes plots/detailed/2021_8_16_14_9_distribution_events_detailed_males_36.pdf
- COHORTS/genes plots/detailed/2021_8_16_14_9_distribution_events_detailed_males_22.pdf
- COHORTS/genes plots/detailed/2021_8_16_14_9_distribution_events_detailed_17.pdf
- COHORTS/genes plots/detailed/2021_8_16_14_9_distribution_events_detailed_females_41.pdf
- COHORTS/genes plots/detailed/2021_8_16_14_9_distribution_events_detailed_females_40.pdf
- COHORTS/genes plots/detailed/2021_8_16_14_9_distribution_events_detailed_males_44.pdf
- COHORTS/genes plots/detailed/2021_8_16_14_9_distribution_events_detailed_9.pdf
- COHORTS/genes plots/detailed/2021_8_16_14_9_distribution_events_detailed_females_42.pdf
- COHORTS/genes plots/detailed/2021_8_16_14_9_distribution_events_detailed_females_43.pdf
- COHORTS/genes plots/detailed/2021_8_16_14_9_distribution_events_detailed_8.pdf
- COHORTS/genes plots/detailed/2021_8_16_14_9_distribution_events_detailed_males_47.pdf
- COHORTS/genes plots/detailed/2021_8_16_14_9_distribution_events_detailed_males_43.pdf
- COHORTS/genes plots/detailed/2021_8_16_14_9_distribution_events_detailed_males_40.pdf
- COHORTS/genes plots/detailed/2021_8_16_14_9_distribution_events_detailed_males_41.pdf
- COHORTS/genes plots/detailed/2021_8_16_14_9_distribution_events_detailed_3.pdf
- COHORTS/genes plots/detailed/2021_8_16_14_9_distribution_events_detailed_2.pdf
- COHORTS/genes plots/detailed/2021_8_16_14_9_distribution_events_detailed_44.pdf
- COHORTS/genes plots/detailed/2021_8_16_14_9_distribution_events_detailed_1.pdf
- COHORTS/genes plots/detailed/2021_8_16_14_9_distribution_events_detailed_47.pdf
- COHORTS/genes plots/detailed/2021_8_16_14_9_distribution_events_detailed_43.pdf
- COHORTS/genes plots/detailed/2021_8_16_14_9_distribution_events_detailed_5.pdf
- COHORTS/genes plots/detailed/2021_8_16_14_9_distribution_events_detailed_4.pdf
- COHORTS/genes plots/detailed/2021_8_16_14_9_distribution_events_detailed_42.pdf
- COHORTS/genes plots/detailed/2021_8_16_14_9_distribution_events_detailed_40.pdf
- COHORTS/genes plots/detailed/2021_8_16_14_9_distribution_events_detailed_6.pdf
- COHORTS/genes plots/detailed/2021_8_16_14_9_distribution_events_detailed_7.pdf
- COHORTS/genes plots/detailed/2021_8_16_14_9_distribution_events_detailed_41.pdf
- COHORTS/genes plots/detailed/2021_8_16_14_9_distribution_events_detailed_females_6.pdf
- COHORTS/genes plots/detailed/2021_8_16_14_9_distribution_events_detailed_32.pdf
- COHORTS/genes plots/detailed/2021_8_16_14_9_distribution_events_detailed_26.pdf
- COHORTS/genes plots/detailed/2021_8_16_14_9_distribution_events_detailed_males_2.pdf
- COHORTS/genes plots/detailed/2021_8_16_14_9_distribution_events_detailed_males_13.pdf
- COHORTS/genes plots/detailed/2021_8_16_14_9_distribution_events_detailed_females_17.pdf
- COHORTS/genes plots/detailed/2021_8_16_14_9_distribution_events_detailed_females_16.pdf
- COHORTS/genes plots/detailed/2021_8_16_14_9_distribution_events_detailed_males_12.pdf
- COHORTS/genes plots/detailed/2021_8_16_14_9_distribution_events_detailed_males_3.pdf
- COHORTS/genes plots/detailed/2021_8_16_14_9_distribution_events_detailed_27.pdf
- COHORTS/genes plots/detailed/2021_8_16_14_9_distribution_events_detailed_33.pdf
- COHORTS/genes plots/detailed/2021_8_16_14_9_distribution_events_detailed_females_7.pdf
- COHORTS/genes plots/detailed/2021_8_16_14_9_distribution_events_detailed_females_5.pdf
- COHORTS/genes plots/detailed/2021_8_16_14_9_distribution_events_detailed_19.pdf
- COHORTS/genes plots/detailed/2021_8_16_14_9_distribution_events_detailed_25.pdf
- COHORTS/genes plots/detailed/2021_8_16_14_9_distribution_events_detailed_males_1.pdf
- COHORTS/genes plots/detailed/2021_8_16_14_9_distribution_events_detailed_31.pdf
- COHORTS/genes plots/detailed/2021_8_16_14_9_distribution_events_detailed_males_38.pdf
- COHORTS/genes plots/detailed/2021_8_16_14_9_distribution_events_detailed_males_10.pdf
- COHORTS/genes plots/detailed/2021_8_16_14_9_distribution_events_detailed_females_28.pdf
- COHORTS/genes plots/detailed/2021_8_16_14_9_distribution_events_detailed_females_14.pdf
- COHORTS/genes plots/detailed/2021_8_16_14_9_distribution_events_detailed_females_15.pdf
- COHORTS/genes plots/detailed/2021_8_16_14_9_distribution_events_detailed_females_29.pdf
- COHORTS/genes plots/detailed/2021_8_16_14_9_distribution_events_detailed_males_11.pdf
- COHORTS/genes plots/detailed/2021_8_16_14_9_distribution_events_detailed_30.pdf
- COHORTS/genes plots/detailed/2021_8_16_14_9_distribution_events_detailed_24.pdf
- COHORTS/genes plots/detailed/2021_8_16_14_9_distribution_events_detailed_18.pdf
- COHORTS/genes plots/detailed/2021_8_16_14_9_distribution_events_detailed_females_4.pdf
- COHORTS/genes plots/detailed/2021_8_16_14_9_distribution_events_detailed_20.pdf
- COHORTS/genes plots/detailed/2021_8_16_14_9_distribution_events_detailed_males_4.pdf
- COHORTS/genes plots/detailed/2021_8_16_14_9_distribution_events_detailed_34.pdf
- COHORTS/genes plots/detailed/2021_8_16_14_9_distribution_events_detailed_males_15.pdf
- COHORTS/genes plots/detailed/2021_8_16_14_9_distribution_events_detailed_males_29.pdf
- COHORTS/genes plots/detailed/2021_8_16_14_9_distribution_events_detailed_females_11.pdf
- COHORTS/genes plots/detailed/2021_8_16_14_9_distribution_events_detailed_females_39.pdf
- COHORTS/genes plots/detailed/2021_8_16_14_9_distribution_events_detailed_females_10.pdf
- COHORTS/genes plots/detailed/2021_8_16_14_9_distribution_events_detailed_males_28.pdf
- COHORTS/genes plots/detailed/2021_8_16_14_9_distribution_events_detailed_males_14.pdf
- COHORTS/genes plots/detailed/2021_8_16_14_9_distribution_events_detailed_females_1.pdf
- COHORTS/genes plots/detailed/2021_8_16_14_9_distribution_events_detailed_35.pdf
- COHORTS/genes plots/detailed/2021_8_16_14_9_distribution_events_detailed_males_5.pdf
- COHORTS/genes plots/detailed/2021_8_16_14_9_distribution_events_detailed_21.pdf
- COHORTS/genes plots/detailed/2021_8_16_14_9_distribution_events_detailed_37.pdf
- COHORTS/genes plots/detailed/2021_8_16_14_9_distribution_events_detailed_23.pdf
- COHORTS/genes plots/detailed/2021_8_16_14_9_distribution_events_detailed_males_7.pdf
- COHORTS/genes plots/detailed/2021_8_16_14_9_distribution_events_detailed_females_3.pdf
[truncated: 157 more entries]
