# Supplementary material for: Novel Driver Strength Index highlights important cancer genes in TCGA PanCanAtlas patients
Source: PeerJ. 2022 Aug 11;10:e13860. doi: 10.7717/peerj.13860 (PMC9375969; doi:10.7717/peerj.13860)
Supplement: Supplemental Information 2 [file peerj-10-13860-s002.zip › COHORTS/data_genes/2021_8_16_14_9_patients_genes.tsv]

Full TCGA barcode	Cancer type	Gender	Age	Tumor stage	SNA-based oncogenic events	CNA-based oncogenic events	Mixed oncogenic events	SNA-based tumor suppressor events	CNA-based tumor suppressor events	Mixed tumor suppressor events	Driver chromosome losses	Driver chromosome gains	Driver arm losses	Driver arm gains
TCGA-OR-A5J2	ACC	FEMALE	44	IV				TP53				12		7q,10p,20q
TCGA-OR-A5J3	ACC	FEMALE	23	III								5,7,12,16,19,21
TCGA-OR-A5J4	ACC	FEMALE	23	IV					PRKAR1A		13,15,17,18		1q,2p,11q	12q,19q
TCGA-OR-A5J5	ACC	MALE	30	III				TP53			1,2,3,6,11,13,15,17,18,22	4,5,12,16,19		9q
TCGA-OR-A5J6	ACC	FEMALE	29	II							18,22	5,7,8,12,19,20,21	3q
TCGA-OR-A5J7	ACC	FEMALE	30	III					TP53		13,15,17,18,22	19	1p,3p,6q,9p,11p	10p,12q
TCGA-OR-A5J9	ACC	FEMALE	22	II							1,2,3,6,11,15,17,18,22	8,12,19	9p	4p,5p
TCGA-OR-A5JA	ACC	FEMALE	53	IV				ATRX,PRKAR1A	MEN1	TP53	1,2,3,11,17,18,22	5,7,12,16,19		9q
TCGA-OR-A5JB	ACC	MALE	52	IV					ATRX	TP53	13,18		3p,6q,17p
TCGA-OR-A5JC	ACC	MALE	37	[Not Applicable]					TP53		1,2,3,11,13,17,18,22	5,8,12,19	9p
TCGA-OR-A5JD	ACC	FEMALE	57	II					ATRX,MEN1		1,2,6,11,13,15,18,22	4,5,7,8,12,16,19,20		9q,10p
TCGA-OR-A5JE	ACC	FEMALE	17	I					TP53		13,22	5,12,19,20,21	17p	9q,16q
TCGA-OR-A5JF	ACC	FEMALE	69	II				ATRX				4,5,7,12,16,19,20		9q,10p
TCGA-OR-A5JG	ACC	MALE	61	IV					MEN1,TP53		1,2,3,6,11,13,15,17,18,22	5,7,12,16,19,20,21		9q
TCGA-OR-A5JI	ACC	MALE	22	I					MEN1		1,11,13,15,18,22	4,5,12,16,19,20,21
TCGA-OR-A5JJ	ACC	MALE	65	IV	CTNNB1			TP53				5,7,12,16,19,21		4p,8q,9q,20q
TCGA-OR-A5JK	ACC	MALE	49	IV					TP53			4,7,8,12,16,19,20,21		5q,10p
TCGA-OR-A5JL	ACC	FEMALE	36	I				PRKAR1A,TP53	MEN1			4,5,7,12,21
TCGA-OR-A5JM	ACC	FEMALE	25	IV	CTNNB1				PRKAR1A,TP53		15	8	1p,9p	12p,19p
TCGA-OR-A5JO	ACC	FEMALE	26	I
TCGA-OR-A5JP	ACC	MALE	40	II						TP53	3,13,18,22	8,12,19	9p,17p
TCGA-OR-A5JQ	ACC	FEMALE	26	II		CTNNB1					1,2,6,11,13,15,18,22
TCGA-OR-A5JR	ACC	MALE	45	I							22	4,5,7,8,12,16,20
TCGA-OR-A5JS	ACC	FEMALE	65	II	CTNNB1				PRKAR1A		13,18	7,8,12,16,19,21	1p,9p,17q	5p,9q,20q
TCGA-OR-A5JT	ACC	FEMALE	65	II							1,2,3,6,11,13,15,17,18,22	4,5,8,12,16,20	9p
TCGA-OR-A5JV	ACC	MALE	55	II					TP53		2,6,11,13,15,17,18,22	4,5,7,8,12,20	1p,9p	16p
TCGA-OR-A5JW	ACC	MALE	47	II					TP53		1,2,3,11,13,17,18,22			5q
TCGA-OR-A5JX	ACC	MALE	50	III							1,2,18,22	7,8,12,16,19,20,21	11p	5q,10p
TCGA-OR-A5JY	ACC	FEMALE	68	IV	CTNNB1			PRKAR1A	TP53				3p,6q,9p,11p,18p	5p,7p,12p
TCGA-OR-A5JZ	ACC	MALE	60	II								8,12,16,20		5p
TCGA-OR-A5K0	ACC	FEMALE	69	II				ATRX					9p	19p
TCGA-OR-A5K1	ACC	MALE	48	II								5,7,8,12,16,20
TCGA-OR-A5K2	ACC	FEMALE	32	III					TP53		13,18,22	12,19	6q,9p,17p	9q,10p
TCGA-OR-A5K3	ACC	MALE	53	II								5,7,12,16,19,20		4p
TCGA-OR-A5K4	ACC	FEMALE	64	III				TP53				4,5,8,12,16,20
TCGA-OR-A5K5	ACC	FEMALE	59	III	CTNNB1				TP53		13,22	5,19	1p,9p,17p,18p	7p,8q,12q,16p
TCGA-OR-A5K6	ACC	FEMALE	56	II						MEN1	11		9p
TCGA-OR-A5K8	ACC	MALE	39	II					MEN1		1,2,3,11,15,17,18,22	5	6p
TCGA-OR-A5K9	ACC	FEMALE	61	II	CTNNB1				ATRX		3,11,13,15,17,22	8,19,21	1p
TCGA-OR-A5KB	ACC	FEMALE	61	II				TP53	ATRX		11,13	21	9p	5p,7q,8q,9q,10p
TCGA-OR-A5KO	ACC	FEMALE	39	IV				TP53				4,5,7,8,16,19		9q,10p
TCGA-OR-A5KP	ACC	FEMALE	45	II					TP53		3,13,15,18,22	12,19,21	17p	9q
TCGA-OR-A5KQ	ACC	FEMALE	20	II							22
TCGA-OR-A5KT	ACC	FEMALE	44	I				ATRX	TP53				18p
TCGA-OR-A5KV	ACC	FEMALE	17	III
TCGA-OR-A5KW	ACC	FEMALE	55	III				MEN1				7,8,12,16,21		4p,5q,19p
TCGA-OR-A5KX	ACC	FEMALE	25	III					TP53		15,22	20,21	1p,2p	12q,19q
TCGA-OR-A5KY	ACC	FEMALE	23	IV					PRKAR1A	MEN1		7,12,16,19,20,21		5q,9q,10p
TCGA-OR-A5KZ	ACC	MALE	42	II				TP53			13	7,8,12,16,19,20		4q
TCGA-OR-A5L1	ACC	FEMALE	37	II	CTNNB1						1,2,3,6,11,13,15,17,22	4,5,12,16,19,20,21
TCGA-OR-A5L3	ACC	FEMALE	67	I	CTNNB1								9p
TCGA-OR-A5L4	ACC	FEMALE	48	III							1,2,3,11,13,15,17,18,22	5,7,12,16,19,20	9p
TCGA-OR-A5L5	ACC	FEMALE	77	I								5,12,16,20		8q
TCGA-OR-A5L6	ACC	MALE	60	II					TP53		1,13,15,17,18,22	5,12,16,20	3p,11p
TCGA-OR-A5L8	ACC	FEMALE	36	II			CTNNB1				1,2,6,11,13,15,17,18,22	5,8,19	9p
TCGA-OR-A5LA	ACC	FEMALE	52	II							1,2,3,6,11,13,15,17,18,22	4,5,7,8,12,16,20,21	9p
TCGA-OR-A5LB	ACC	MALE	59	IV								4,5,7,12,19,20,21		9q,10p
TCGA-OR-A5LC	ACC	FEMALE	71	IV							6,11,22	7,8,12,16,19,20	1p,9p	5q,10p
TCGA-OR-A5LD	ACC	MALE	52	III							13,15	12,19		8q,10p,16p
TCGA-OR-A5LE	ACC	MALE	14	II	CTNNB1					TP53	17		3q,6p,9p
TCGA-OR-A5LF	ACC	FEMALE	74	III							1,2,3,6,11,13,15,17,18,22	4,8,12,16	9p	5q
TCGA-OR-A5LG	ACC	MALE	46	III					ATRX,PRKAR1A				1p,2p
TCGA-OR-A5LH	ACC	FEMALE	36	II								4,5,7,12
TCGA-OR-A5LI	ACC	FEMALE	42	IV					ATRX,TP53		3,13,22		1p,6p	16p,20q
TCGA-OR-A5LJ	ACC	FEMALE	54	IV	CTNNB1			MEN1,TP53				5,7,12,20		9q,10p,19q
TCGA-OR-A5LK	ACC	MALE	62	II							1,2,11,13,15,17,18,22	4,5,7,12,19,20	9p
TCGA-OR-A5LL	ACC	FEMALE	75	II					TP53		3,13,22		1p,2p,18p
TCGA-OR-A5LM	ACC	MALE	23	II					PRKAR1A,TP53		1,2,3,11,17,18,22	5,7,12,16,19,20	9p	4q
TCGA-OR-A5LN	ACC	FEMALE	31	II							2,11,13,18,22	4,5,7,8,12,20	1p	19p
TCGA-OR-A5LO	ACC	FEMALE	61	II							1,2,3,6,11,13,17,18,22	5,19	9p	4q,7p,10p,12p
TCGA-OR-A5LP	ACC	FEMALE	37	II					TP53			5,7,12,16,19,20
TCGA-OR-A5LR	ACC	FEMALE	30	II								5,8,12,16,20
TCGA-OR-A5LS	ACC	FEMALE	34	II					TP53		2,6,11,13,15,17,18,22	5,7,12,16,19,21	1p,3p	4p,9q,10p
TCGA-OR-A5LT	ACC	MALE	57	III						MEN1	1,2,6,11,13,15,18,22	5,12,19,20		4p,9q
TCGA-OU-A5PI	ACC	FEMALE	53	IV							1,2,6,11,13,15,17,18,22		3p	5q
TCGA-P6-A5OH	ACC	FEMALE	59	IV					TP53		13,15,22	5,20	6q	19q
TCGA-PA-A5YG	ACC	MALE	51	II								5,7,12,16,19,20
TCGA-PK-A5H9	ACC	FEMALE	27	II
TCGA-PK-A5HA	ACC	MALE	63	I					MEN1,TP53		2,11,13,15,18,22		1p
TCGA-PK-A5HB	ACC	MALE	63	[Not Applicable]					ATRX,TP53		3,11,13,17,18
TCGA-PK-A5HC	ACC	FEMALE	44	III		CTNNB1			ATRX		2,11,13,15,22		3q,17q	12p,16p,19p
TCGA-2F-A9KP	BLCA	MALE	66	IV		AHR,CLASP2,CTNNB1,ERBB3,FGFR3,MDM2	ERBB2	KDM6A	CREBBP,PSIP1,PTEN		9,14		5q,8p,10q	1q,8q,20q
TCGA-2F-A9KQ	BLCA	MALE	69	III	FGFR3,RXRA			CDKN1A	CDKN2A,KDM6A,PSIP1,TSC1		9	21	2q,18q	18p
TCGA-2F-A9KR	BLCA	FEMALE	59	III	FGFR3,HIST1H3B,PIK3CA	C3orf70,GNA13		EP300,KANSL1,KIAA1267	ATM,CDKN2A,GPS2,NCOR1,PSIP1,PTEN,STAG2,TSC1,WAC		9,11,14,18		8p,10q,17p
TCGA-2F-A9KT	BLCA	MALE	83	II	ERBB2	ACTB,AHR,CTNNB1	FGFR3	ELF3,KMT2C,RBM10	ATM,CDKN2A,CHD1,DIAPH2,GPS2,KDM6A,MLL,NCOR1,NHLRC1,TP53,ZFP36L1	PSIP1	9,11,14		5q,6q,8p,17p	5p
TCGA-2F-A9KW	BLCA	FEMALE	67	III	ERBB3,PIK3CA	C3orf70,ERCC2,MDM2		EP300	ARID1A,CDKN2A,CREBBP,FAT1,KIAA1267,NHLRC1	ZFP36L1	6,14,15,18		8p,9p
TCGA-4Z-AA7M	BLCA	MALE	65	III		AHR,C3orf70,CLASP2,CTNNB1,CUL1,ERCC2,GAR1,HIST1H3B,HIST2H2BE		KMT2D,TP53	DDX3X,PSIP1,PTEN	CNOT1,NCOR1	9,14	3,19,20,21	8p,16q,17p,18q	6p,7p,10p
TCGA-4Z-AA7O	BLCA	MALE	64	II	RHOB	HIST2H2BE		ARID1A,FBXW7,KMT2D	ATM,CDKN2A,CHD1,DIAPH2,MLL,PSIP1,TSC1		9		5q,11p
TCGA-4Z-AA7R	BLCA	MALE	73	IV		ACTB,AHR,ERBB2,NFE2L2,PIK3CA		KMT2D,STAG2	CHD1,NHLRC1,PTEN,THRAP3	CDKN1A,KMT2C,MLL3,TP53			4q,5q,8p,9q,10q,18q	3q,7p,8q,10p,18p
TCGA-4Z-AA7S	BLCA	MALE	66	III		ERBB2		CDKN1A	ASXL2,ATM,FAT1,MLL,PSIP1,TSC1		2,11,18	20	17p	3q,7q
TCGA-4Z-AA7Y	BLCA	MALE	60	II	PIK3CA,RHOA		FGFR3	EP300	CDKN2A,PSIP1	TSC1	9
TCGA-4Z-AA80	BLCA	MALE	73	II	RHOA,RXRA	C3orf70,ERBB2,ERBB3,ERCC2,GNA13,NRAS,RHOB	AHR	KMT2C,MLL3	FAT1,FBXW7,GPS2,MLL,RBM5,TP53,ZFP36L1	PSIP1,TSC1	4,9,22	7	6q,8p,11p,17p,19p	5p,8q,17q,18p,19q,20p
TCGA-4Z-AA81	BLCA	MALE	80	II	C3orf70,ERBB3	ACTB,ERBB2,HRAS	KRAS	KMT2D,RB1	CNOT1,CREBBP,MLL,RBL2,ZFP36L1	EP300	14,22	7,17,20,21	6q,8p	1q,2p,5p,6p,8q,10p,12p,19q
TCGA-4Z-AA82	BLCA	MALE	59	IV	BCLAF1,SF1	AHR,GNA13,KIAA0368,RHOB		KDM6A	ARID1A,ATM,CDKN2A,GPS2,PTEN,RBM5		4,6,14,15,18		8p,17p,19p	1q,2p,8q,19q
TCGA-4Z-AA83	BLCA	MALE	52	II	FGFR3			KDM6A,KMT2C		ARID2,TSC1	18	20	9q
TCGA-4Z-AA84	BLCA	MALE	61	IV	CTNNB1,ERCC2	AHR,CUL1,ERBB2,GAR1,HIST2H2BE,NFE2L2,SPTAN1	PIK3CA	ATM,CDKN2A,STAG2,TP53,ZFP36L1	CDKN1A,CNOT1,CREBBP,DDX3X,FAT1,FBXW7,PTEN,RB1,RBL2	ARID1A,ARID2,KDM6A,KMT2D,MLL2	14,15	7,19	4p,5q,9p,11p,16q,17p,18q	1q,2p,8q,18p
TCGA-4Z-AA87	BLCA	MALE	72	III	ERCC2,PIK3CA,RHOB	C3orf70,CLASP2,CUL1,ERBB2,FGFR3,HIST1H3B,HIST2H2BE,KRAS,RHOA,SF1,SMARCA2			ATM,CREBBP,EP300,KIAA1267,MLL,NCOR1,RB1,THRAP3,ZFP36L1		2,6		4q,5q,8p,9q,10q,11p,16p,19p	20p
TCGA-4Z-AA89	BLCA	MALE	60	IV	FGFR3,PIK3CA			KDM6A,STAG2	ATM,CDKN2A,TSC1				9q
TCGA-5N-A9KI	BLCA	FEMALE	76	III	PIK3CA	C3orf70,HIST2H2BE,NRAS		ARID1A,RB1,TP53	ARID2,ATM,CHD1,CREBBP,DDX3X,EP300,FAT1,KIAA1267,MLL2,PTEN,ZFP36L1	KMT2A,MLL	4,11,14,15		2q,5q,10q,17p,18q,19p	3q,5p,10p,18p
TCGA-5N-A9KM	BLCA	FEMALE	73	III		ERBB2,ERCC2,NFE2L2,RHOA,RHOB,SF3B1	GNA13	ATM,CDKN1A,ELF3	CDKN2A,CHD1,FBXW7,NCOR1,PSIP1,TP53				9q,11p,18q	17q,19q,20q
TCGA-BL-A13J	BLCA	MALE	65	IV		AHR,CLASP2,CUL1,ERCC2,GNA13,KRAS,NFE2L2,PIK3CA,SF3B1			ATM,CDKN2A,CREBBP,FAT1,FBXW7,KDM6A,NHLRC1,RBM10		4,6,9,18,22	21	2q,5q,8p,10q,11p	10p
TCGA-BL-A3JM	BLCA	MALE	62	III	CTNNB1	ERCC2,KRAS,MDM2		ARID1A,KMT2A	RBM5	RB1		8,17,19,20		1q,3q,5p,12p,18p
TCGA-BT-A0S7	BLCA	MALE	75	III	FGFR3	AHR,BCLAF1,CUL1,ERBB2,ERBB3,HIST1H3B,KRAS,MDM2,SMARCA2		KDM6A	ARID1A,CDKN2A,TSC1		4,11,15	7,20	5q,8p,9q,19p
TCGA-BT-A0YX	BLCA	FEMALE	70	III	ERBB2,NFE2L2,SPTAN1	PIK3CA	C3orf70	ARID1A,ATM,CHD1,FBXW7,KMT2A,KMT2D	CDKN2A,PSIP1					3q
TCGA-BT-A20J	BLCA	MALE	75	II		ERCC2,HIST1H3B,HIST2H2BE,KRAS,MDM2,SF3B1		KMT2A,KMT2C,TP53	ATM,CDKN2A,CHD1,CNOT1,EP300,RBL2,RBM5		14,18,22		5q,8p,9p,17p,19p	3q,8q,19q,20q
TCGA-BT-A20P	BLCA	FEMALE	81	III		ERBB2,ERBB3,FGFR3,MDM2		ELF3	CDKN2A,DDX3X,FBXW7,KDM6A,NCOR1	TSC1			9q,17p	5p,17q,20q
TCGA-BT-A20Q	BLCA	MALE	73	IV	PIK3CA	ERBB2,GNA13,KRAS,MDM2		ARID1A,ELF3,KMT2A	CDKN2A,PSIP1,TSC1	NCOR1	9		17p	17q,20q
TCGA-BT-A20R	BLCA	FEMALE	79	IV	SPTAN1	C3orf70,ERBB2,GNA13,HIST1H3B,KRAS,MDM2,NRAS,ZEB2	ERBB3,PIK3CA	ARID1A,ZFP36L1	CREBBP,EP300,FAT1,FBXW7	RB1	4,22	17	5q,10q,18q	10p,18p,20p
TCGA-BT-A20T	BLCA	MALE	63	IV	ERBB2	HIST2H2BE	FGFR3	ASXL2,CDKN1A,CREBBP,KMT2C,RBL2	ATM,CDKN2A,CHD1,DIAPH2,MLL,NCOR1,PSIP1,RB1,RBM5,TSC1	GPS2,KDM6A	9,14		11p,17p	1q
TCGA-BT-A20U	BLCA	FEMALE	70	III	NFE2L2	ERBB2,GNA13,HIST1H3B		ATM,FAT1	CDKN2A
TCGA-BT-A20V	BLCA	FEMALE	59	IV		AHR,ERBB3,HIST2H2BE,KRAS,MDM2,PIK3CA			ATM,CHD1,DIAPH2,FAT1,FBXW7,RBM5		14		4q,5q,6q,8p,11p,19p	1q,2p,3q,5p,7p,8q,10p,12p,18p,19q
TCGA-BT-A2LA	BLCA	MALE	54	III		CUL1,GNA13,HIST1H3B,HRAS,NRAS,PIK3CA,SF1	C3orf70	KMT2D,TP53	ATM,CDKN1A,KLF5,MLL,NCOR1,WAC	RB1		1,7	17p	3q,5p
TCGA-BT-A2LB	BLCA	FEMALE	73	III	CLASP2,GAR1,HRAS	ACTB,AHR,CTNNB1,ERBB3,ERCC2,NFE2L2,RHOB		ARID2,EP300,FAT1,KDM6A,TP53	ATM,CDKN2A,CREBBP,DIAPH2,NHLRC1,STAG2,TSC1	KMT2A,MLL,PSIP1	4,6,9,14,15		8p,17p,19p	1q,2p,3p,7p,8q,10p,12p,18p,19q
TCGA-BT-A3PH	BLCA	MALE	76	IV	RXRA	CLASP2,RHOA		ARID1A,EP300,KMT2C,RB1	CDKN1A,CHD1,CREBBP,DIAPH2,FAT1,MLL,NCOR1,NHLRC1,RBM10	ATM,KDM6A,TP53	4,6,11	3	5q,17p,19p
TCGA-BT-A3PJ	BLCA	MALE	76	III	RHOB	ACTB,AHR,FGFR3,HIST1H3B,KRAS,PIK3CA	ERCC2	ARID1A,KMT2C,KMT2D,WAC	CHD1,ELF3,EP300	CREBBP,RB1	4,14,15		2q,5q,6q,8p,9q,16p,18q,19p	5p,6p,18p
TCGA-BT-A42B	BLCA	MALE	59	IV		ZEB2	NFE2L2		ARID1A,ATM,CDKN2A,CHD1,CTNND1,DDX3X,EP300,FBXW7,GPS2,KDM6A,KLF5,MLL,MLL3,PTEN,RB1,RBM10,STAG2,THRAP3,TP53	DIAPH2,EPHA2,FAT1,KMT2D,MLL2	11,15,18,22		5q,10q	8q
TCGA-BT-A42E	BLCA	MALE	74	III		ACTB,AHR,CUL1,KIAA0368,KRAS,RXRA		ATM,STAG2	ARID1A,CDKN2A,CNOT1,CREBBP,EP300,KDM6A,MLL,NCOR1,PSIP1,RBL2,RBM5		15,22	7	4p,5q,8p,17p	3q,8q,10p,12p,18p,19q
TCGA-C4-A0EZ	BLCA	FEMALE	69	IV		HIST2H2BE		KMT2C,TP53	ATM,CTNND1,EP300,KLF5,NCOR1,RB1		15	20,21	2q,8p	1q,2p,5p,8q,10p,17q,18p
TCGA-C4-A0F0	BLCA	MALE	60	II		ERCC2,FGFR3,GNA13,KIAA0368,KRAS,NRAS		CREBBP	ARID2,EP300,MLL2,MLL3,NCOR1,PTEN,RB1,RBM5,TP53,WAC	FBXW7	15,16,22	19,20,21	4q,6q,8p,10q,17p	8q,12p,18p
TCGA-C4-A0F6	BLCA	FEMALE	82	III	NFE2L2	AHR,CUL1,ERCC2,FGFR3,GAR1,MDM2		KMT2D	CDKN2A,CHD1,CREBBP,PSIP1,PTEN,TSC1			7,8,20	5q,9q,10q,11p,19p	2p,19q
TCGA-CF-A1HR	BLCA	MALE	62	III	ZEB2	AHR,ERBB2,ERBB3,GNA13,MDM2,RHOA		ASXL2,KMT2A	CHD1,FBXW7,MLL3,NCOR1,PSIP1,TP53	ARID1A,TSC1	4,9,14	3	5q,6q,11p,17p,19p	17q
TCGA-CF-A1HS	BLCA	FEMALE	75	III		ACTB,GNA13,PIK3CA,RXRA		CDKN1A,ELF3,KDM6A,TP53	ATM,DIAPH2,KIAA1267,RBL2,RBM5		11	21	2q,8p,16p,17p,18q	2p,3q,5p,10p,18p,20p
TCGA-CF-A27C	BLCA	MALE	52	III		GNA13	FGFR3	FAT1	ATM,CDKN1A,CDKN2A,DIAPH2,MLL,NCOR1,PSIP1,TP53,TSC1	GPS2,STAG2			9q,11p,17p
TCGA-CF-A3MF	BLCA	MALE	34	III		CLASP2,ERBB2,ERCC2,FGFR3,MDM2		CDKN1A,KMT2C	ASXL2,ATM,PSIP1		2,9,11	3,17,19,20		5p,10p
TCGA-CF-A3MG	BLCA	MALE	48	II		AHR,CUL1,ERBB2,ERBB3,FGFR3,GNA13,MDM2,RHOA		ARID1A,CDKN1A,TSC1	ATM,CDKN2A,CHD1,DDX3X,GPS2,KDM6A,MLL,NCOR1,PSIP1,TP53		9,11	3,7,20,21	2q,5q,17p	5p,10p,12p,19q
TCGA-CF-A3MH	BLCA	MALE	75	II		ERBB3,FGFR3,MDM2			CDKN2A,CHD1,DDX3X,DIAPH2,KDM6A,PSIP1,PTEN,TSC1		9		5q,11p,18q	5p,8q,12p
TCGA-CF-A3MI	BLCA	MALE	62	II	HRAS	ACTB,AHR,ERBB2,KRAS,MDM2		KMT2C,STAG2	ASXL2,DDX3X,FAT1,KDM6A,MLL2,PSIP1,THRAP3,ZFP36L1	ARID2	2,14,18,22	20	4p,6q,9p,11p,17p	1q,7p
TCGA-CF-A47S	BLCA	MALE	41	II				ZFP36L1	ATM,MLL				8p,9q,11p	8q
TCGA-CF-A47T	BLCA	FEMALE	58	II	HRAS			KANSL1,KMT2D	CDKN2A,CREBBP			20
TCGA-CF-A47V	BLCA	MALE	52	II		GAR1	FGFR3					21	9q	1q
TCGA-CF-A47W	BLCA	MALE	42	II	FGFR3,SF1			KDM6A,KMT2C,STAG2
TCGA-CF-A47X	BLCA	MALE	60	II	KRAS,RXRA,SMARCA2	ERBB2,FGFR3,GAR1,GNA13,RHOB		CREBBP,ELF3	CTNND1,DIAPH2,GPS2,NCOR1,PSIP1,ZFP36L1		9,11,14,15		2q,6q,17p	8q
TCGA-CF-A47Y	BLCA	MALE	55	II	FGFR3			KDM6A,KMT2C,TP53
TCGA-CF-A5U8	BLCA	MALE	59	II	FGFR3	AHR		STAG2,TP53	ATM,CTNND1,PSIP1,TSC1		9
TCGA-CF-A5UA	BLCA	MALE	67	II	ERBB2,KRAS,PIK3CA	ERBB3,FGFR3,HIST1H3B,MDM2			CDKN2A,NCOR1,PSIP1				11p	5p,6p,8q,10p,12p,19q
TCGA-CF-A7I0	BLCA	MALE	54	II	FGFR3	MDM2		CDKN1A	ARID2,ATM,DDX3X,DIAPH2,KDM6A,MLL,MLL2,NCOA6,STAG2		11		2q
TCGA-CF-A8HX	BLCA	FEMALE	55	II	RHOA	ERBB3,HIST2H2BE,MDM2			ATM,CDKN2A,CREBBP,KDM6A,MLL,STAG2				9q,18q	12p,20q
TCGA-CF-A8HY	BLCA	MALE	59	II		ERBB2,ERBB3,FGFR3,GAR1		KMT2C,KMT2D,MLL2	ATM,CDKN2A,MLL,PSIP1,PTEN,TSC1,WAC		9,14,18	17,19,21	8p,10q,11p	1q,2p,8q,12p,20q
TCGA-CF-A9FF	BLCA	MALE	52	II	PIK3CA		FGFR3	ASXL2,CDKN1A,DIAPH2,TSC1	CREBBP,PSIP1		9		11p,18q	8q
TCGA-CF-A9FH	BLCA	MALE	85	II	FGFR3	ERBB2,GNA13		TSC1	CDKN2A,PSIP1		9		11p	17q
TCGA-CF-A9FL	BLCA	MALE	85	III		FGFR3,HIST2H2BE,MDM2		CREBBP,KMT2C,KMT2D,MLL2	CDKN2A,PSIP1,TSC1		9	21		1q
TCGA-CU-A0YN	BLCA	MALE	60	III		ACTB,AHR,GNA13,HIST1H3B,HRAS,KIAA0368,KRAS,NRAS,PIK3CA,RXRA,SF1			ARID2,ATM,CREBBP,FAT1,KDM6A,MLL2		4,22	1,20	2q,8p,16q,18q	5p,7p,8q,10p,12p,18p
TCGA-CU-A0YR	BLCA	MALE	83	IV	ERCC2	BCLAF1,CLASP2,ERBB2,ERBB3,KRAS,MDM2,SMARCA2		ELF3,EP300,FBXW7	ARID2,MLL2,RBM5,WAC,ZFP36L1			20	11p,18q	2p,3q,5p,12p
TCGA-CU-A3KJ	BLCA	MALE	75	III		ACTB,AHR,CUL1,GAR1,HIST2H2BE,KRAS,PIK3CA		ARID1A,KDM6A	ATM,CDKN2A,GPS2,RBM5	EP300,TP53	9	7,20	8p,10q,11p,16p,17p	3q,5p,8q,19q
TCGA-CU-A3QU	BLCA	MALE	58	IV		AHR,C3orf70,HIST1H3B,PIK3CA,SMARCA2			ASXL2,CNOT1,CREBBP,EP300,MLL2,PTEN,RB1,RBM10,ZFP36L1		2,22		5q,6q,8p,16q	5p,6p,8q
TCGA-CU-A3YL	BLCA	MALE	67	III	CUL1	CLASP2,ERCC2	ERBB2	CREBBP,ELF3,FAT1,KMT2D	CDKN2A,PSIP1	NCOR1		19		3q,17q
TCGA-CU-A5W6	BLCA	MALE	70	III	PIK3CA,SF3B1	ERBB2,FGFR3,GAR1,GNA13,HIST2H2BE,MDM2,RHOA		ASXL2,KMT2D,MLL2	ARID2,CDKN2A,CREBBP,PSIP1,RB1,RBL2,TP53,TSC1	ARID1A,NCOR1	6,9,14,16,18		8p,11p,17p	1q,17q
TCGA-CU-A72E	BLCA	MALE	76	IV	FGFR3,PIK3CA	ACTB,AHR,CUL1		ELF3,RBM10,STAG2,ZFP36L1	CDKN2A,GPS2,PSIP1,TSC1		9,18	7
TCGA-DK-A1A3	BLCA	MALE	60	IV	CUL1,ERBB2,ERCC2	ACTB,AHR,C3orf70,ERBB3,PIK3CA,RHOA		DIAPH2,NHLRC1,ZFP36L1	FBXW7,PSIP1,RBL2	CREBBP,GPS2,TP53,TSC1	14	3,21	6q,8p,9p,16p	1q,2p,5p,7p,8q,10p,20q
TCGA-DK-A1A5	BLCA	MALE	79	II	PIK3CA	ACTB,AHR,CLASP2,CTNNB1,ERBB3,FGFR3,MDM2,RHOA	ERBB2,SMARCA2	EP300,TP53	ATM,CDKN2A,GPS2,PSIP1,TSC1		11,14		5q,8p,9q,10q,17p	6p,7p,8q,10p,20p
TCGA-DK-A1A7	BLCA	FEMALE	67	IV	ERCC2	AHR,BCLAF1,ERBB2,ERBB3,HIST1H3B,KRAS,MDM2,RHOB,RXRA,SF3B1		EP300,KDM6A	CREBBP,NCOR1,PTEN,RB1			21	4p,8p,10q,17p,18q	2p,3q,8q,17q,19q,20q
TCGA-DK-A1AA	BLCA	MALE	57	III	ERBB3			STAG2	CDKN2A,PSIP1,TSC1	KDM6A	9
TCGA-DK-A1AB	BLCA	FEMALE	74	IV	PIK3CA	RXRA,SPTAN1		KDM6A	ATM,CDKN1A,GPS2,PSIP1	TP53	6,11,18		9p,17p	19q
TCGA-DK-A1AC	BLCA	MALE	72	III	CTNNB1,ERCC2,PIK3CA,RXRA	AHR,C3orf70,CLASP2,ERBB3,RHOB	BCLAF1,HRAS,KIAA0368,SF1,SMARCA2	CDKN1A,FBXW7,KMT2D,MLL2,NCOR1,TP53	CREBBP	KMT2A,MLL		20	8p,16q,18q	2p,8q
TCGA-DK-A1AD	BLCA	MALE	69	IV	ACTB	CLASP2,CTNNB1,ERBB2,ERCC2,HIST2H2BE,NFE2L2,PIK3CA,RHOA,SMARCA2	C3orf70,GNA13	ARID1A,CREBBP,KMT2D,TP53	CHD1,FAT1,MLL,NCOR1,PTEN,TSC1				5q,8p,9q,10q,17p,18q	1q,3p,5p,7q,10p,17q,19q
TCGA-DK-A1AE	BLCA	MALE	84	III	NFE2L2,SF3B1	GNA13,PIK3CA		ARID1A,KMT2C,KMT2D	CDKN2A,FBXW7
TCGA-DK-A1AG	BLCA	MALE	65	III	ERBB3,FGFR3,PIK3CA			ATM,FAT1	CDKN2A,KDM6A	PSIP1	9
TCGA-DK-A2HX	BLCA	FEMALE	80	IV		AHR,C3orf70,HIST2H2BE,PIK3CA,RHOA		ARID1A,CDKN1A,KMT2C	ASXL2,CREBBP,NHLRC1,RB1,TP53,WAC		2,6,16,22	3,20	4q,8p,10q,11p,17p,18q
TCGA-DK-A2I1	BLCA	FEMALE	73	II	BCLAF1,RHOA,SPTAN1	AHR,C3orf70,CUL1,ERBB2,HIST1H3B,HIST2H2BE,KIAA0368		KMT2D,ZFP36L1	CDKN2A,CHD1,EP300,FAT1,KIAA1267,NCOR1,PSIP1	CNOT1,CREBBP,TP53	4,14	7,20,21	2q,5q,6q,8p,9p,11p,17p,18q,19p	2p,3q,8q
TCGA-DK-A2I6	BLCA	MALE	81	IV		ACTB,AHR,CTNNB1,HIST1H3B,HIST2H2BE,RHOA,SF1	ERBB2,ERCC2	EP300,KMT2A,MLL,PTEN,TP53	CHD1,CNOT1,CREBBP,ELF3,FBXW7,KIAA1267,RB1,RBL2	KDM6A	15	21	4q,5q,6q,8p,10q,11p,18q,19p	2p,3p,5p,6p,8q,10p,18p
TCGA-DK-A3IK	BLCA	MALE	87	IV		AHR,C3orf70,HIST1H3B	HIST2H2BE	ARID1A,TP53	CHD1,CREBBP,KIAA1267,MLL3,PSIP1,PTEN,RB1,WAC			21	2q,4q,8p,9p,10q,11p,18q	2p,3q,7p,20p
TCGA-DK-A3IL	BLCA	FEMALE	79	IV	ERBB3,RHOB,RXRA	AHR,CUL1,ERCC2,HIST2H2BE		RB1,TP53	CHD1,PTEN			7,20,21	6q,8p,11p,17p,18q,19p	10p,19q
TCGA-DK-A3IM	BLCA	MALE	76	III		AHR,BCLAF1,FGFR3,HIST1H3B,HIST2H2BE,KIAA0368,KRAS,NRAS,PIK3CA,RHOB,RXRA,SF1		ARID1A,KMT2C,KMT2D,MLL3,TP53	ATM,ELF3,RBM5	RB1	15		4q,8p,11p,18q	3q,12p,17q,20q
TCGA-DK-A3IN	BLCA	MALE	72	III		ACTB,AHR,CLASP2,CTNNB1,CUL1,HIST2H2BE,NRAS,RXRA,ZEB2		ARID1A,CDKN1A,FBXW7,TP53	ATM,CREBBP,KIAA1267,MLL,PSIP1,RBL2	PTEN,RB1	4,15	7,20	5q,8p,10q,11q,16q,17p,19p	5p,10p
TCGA-DK-A3IS	BLCA	MALE	68	II	C3orf70	AHR,ERBB2,HIST1H3B,KRAS,RHOA		KMT2C,MLL3	ASXL2,ATM,CDKN2A,MLL,MLL2,NCOR1,TSC1,ZFP36L1	KDM6A,PSIP1,STAG2,TP53	9	3,7,8,20	11p,17p	6p,12p,17q
TCGA-DK-A3IT	BLCA	MALE	62	III			NFE2L2	CHD1,KMT2C,KMT2D	FBXW7,KDM6A,NHLRC1,PSIP1,RBL2,TSC1	ARID1A	4,6,9,18,22		5q,8p,11p,16p,17p	1q
TCGA-DK-A3IV	BLCA	MALE	60	II		AHR,HRAS		CDKN1A,TP53	RB1		2,22	21	4p,8p,17p	5p
TCGA-DK-A3WW	BLCA	MALE	57	III	ACTB,HIST1H3B,PIK3CA			ATM,EP300,KMT2C,KMT2D,PTEN,TSC1	CDKN2A
TCGA-DK-A3X1	BLCA	FEMALE	78	III	PIK3CA,SF3B1	ACTB,C3orf70,ERBB2,GAR1,GNA13	AHR,RHOB	CDKN2A,CNOT1,KMT2A,KMT2D,MLL,RB1,THRAP3,TP53	CHD1,NCOR1,PSIP1,RBM5				5q,9p,10q,17p,18q	2p,7p,8q,10p,12p,17q,18p,19q
TCGA-DK-A3X2	BLCA	MALE	85	IV		AHR,C3orf70,CLASP2,CTNNB1,CUL1,GNA13,HIST2H2BE,NRAS,RHOA,SF1		CREBBP,STAG2,TP53,ZFP36L1	NHLRC1,RBL2	RB1	6,16,22	1,7,8,20,21	2q,4p,11p	2p,3p,17q
TCGA-DK-A6AV	BLCA	FEMALE	82	II		ACTB,ERBB3,ERCC2,FGFR3,HIST1H3B,MDM2,NRAS,RHOB	AHR,CTNNB1	ARID2,FAT1,KMT2D,MLL2	ATM,CDKN2A,CHD1,EP300,KIAA1267,MLL,NCOR1,PSIP1,RBM5,TSC1,ZFP36L1		9,11,14,18	3,19,21	2q,5q,6q,8p,17p	2p,5p,6p,7p,12p,20q
TCGA-DK-A6AW	BLCA	MALE	70	II	PIK3CA			ARID1A,ATM,CREBBP,EP300,FBXW7,KANSL1,KMT2C,KMT2D,PSIP1,RBM10,STAG2
TCGA-DK-A6B0	BLCA	MALE	61	II	FGFR3			CREBBP,KDM6A
TCGA-DK-A6B1	BLCA	MALE	67	II		AHR,CUL1,ERBB2,ERCC2,GAR1,GNA13,HIST1H3B,MDM2,RHOB	ERBB3	ASXL2	CNOT1,CREBBP,EP300,PTEN,RB1		22	7,17,19,20,21	2q,10q	2p,5p,10p
TCGA-DK-A6B5	BLCA	MALE	45	IV	PIK3CA	ACTB		ARID1A	CDKN2A,CHD1,DIAPH2,EP300,FBXW7,NCOR1,PSIP1,RBM5,TP53,TSC1	KDM6A	9,15,22		4p,5q,6q,8p,17p,18q	3q
TCGA-DK-A6B6	BLCA	MALE	57	II	ERBB3	AHR,BCLAF1,GNA13,KRAS,RXRA,SMARCA2	ERBB2	CNOT1,CTNND1,FAT1,KMT2D,NHLRC1,ZFP36L1	ATM,CREBBP,EPHA2,GPS2,MLL,PTEN,THRAP3	NCOR1,TP53	4,6,11,15,16	20	2q,17p	5p
TCGA-DK-AA6L	BLCA	MALE	48	IV	ERBB2,GNA13	AHR,ERCC2,HIST2H2BE,NFE2L2,NRAS,PIK3CA		ELF3,KMT2C,MLL3	CHD1,DDX3X,EP300,FAT1,FBXW7,KDM6A,PTEN,WAC	TP53		7,20	5q,6q,8p,10q,11p	3q,5p,19q
TCGA-DK-AA6M	BLCA	FEMALE	64	II	CUL1	KIAA0368,RHOA,RXRA,SPTAN1		DIAPH2,KMT2D,TP53	CNOT1,CREBBP,PTEN,RBL2,WAC	EP300,RB1	22		8p,10q,16p,18q	5p,8q
TCGA-DK-AA6Q	BLCA	FEMALE	61	IV			NFE2L2,PIK3CA	CDKN2A,TP53	ARID1A,CHD1,CREBBP,EP300,FBXW7,NCOR1,PSIP1,RBM5,THRAP3	DDX3X	4		5q,6q,9p,17p	5p
TCGA-DK-AA6R	BLCA	MALE	68	IV		ACTB,C3orf70,CUL1,HIST2H2BE,KIAA0368,KRAS,NRAS,PIK3CA,RXRA		ARID1A	ARID2,ASXL2,ATM,EP300,FAT1,FBXW7,MLL,MLL2,NCOR1,PTEN,RB1,RBL2,RBM5	CREBBP,TP53	16	20	4p,5q,6q,8p,10q,11p,17p,18q	3q,5p,8q
TCGA-DK-AA6S	BLCA	MALE	60	III		CTNNB1,ERBB2,HIST2H2BE,NRAS	ERBB3	FAT1,FBXW7,KMT2D,MLL2,RBL2,WAC	EP300,KDM6A,MLL,NCOR1,PSIP1	CDKN2A,GPS2	14		5q,8p,9p,10q,17p,18q
TCGA-DK-AA6T	BLCA	MALE	63	II		CUL1,MDM2		ZFP36L1	STAG2	RB1				1q,7q,12p
TCGA-DK-AA6W	BLCA	MALE	78	II		CTNNB1,CUL1,SF3B1		ARID1A,EP300,TP53	CDKN1A,DDX3X,FBXW7,PTEN,RB1	KDM6A,PSIP1	15		4p,5q,6q,8p,9p,10q,16q	2p,5p,7q,8q
TCGA-DK-AA71	BLCA	MALE	71	II	FGFR3,PIK3CA	ERBB2,ERBB3,ERCC2,KRAS,MDM2	HIST2H2BE	ARID1A,EP300,KLF5,KMT2D,MLL2	DIAPH2,NHLRC1,PSIP1	STAG2	6	8,20	9p	1q,5p,17q,19q
TCGA-DK-AA76	BLCA	FEMALE	64	II	RXRA	BCLAF1,C3orf70,ERCC2,FGFR3,GNA13,MDM2,NFE2L2,SF3B1	PIK3CA	ARID1A	CDKN2A,CREBBP,GPS2,MLL3,PSIP1,ZFP36L1	RBM10			8p,9p,11p,16q,19p	19q
TCGA-DK-AA77	BLCA	MALE	61	II	FGFR3,PIK3CA	CUL1		KDM6A,KMT2C,MLL3	CDKN2A,FBXW7,PSIP1,RBM10,RBM5,TSC1				2q,8p,9q	7q
TCGA-E5-A2PC	BLCA	FEMALE	61	IV	ERCC2,FGFR3,GAR1,RHOB	AHR,CUL1,HIST1H3B,HRAS	NFE2L2,PIK3CA	TP53	ATM,CDKN2A,GPS2,MLL,MLL2,NCOR1,PSIP1,RB1,RBM5,TSC1	KDM6A		7,8,20	6q,9q,17p,19p	1q,2p,3q,6p,17q,19q
TCGA-E5-A4TZ	BLCA	MALE	64	IV	ERBB3	AHR,C3orf70,CTNNB1,CUL1,ERBB2,HIST2H2BE,NRAS,PIK3CA,RHOA		ARID1A,KMT2C,MLL3,TP53	ATM,GPS2,ZFP36L1	FAT1	4,6,11,14,22	3,20,21	5q,8p,16q,17p	5p,7p,18p,19q
TCGA-E5-A4U1	BLCA	MALE	72	II	HIST1H3B	CLASP2,FGFR3,GAR1		CTNND1,FAT1,KMT2D,TP53	ATM,CREBBP,MLL,MLL3,NCOR1,NHLRC1,ZFP36L1	PSIP1	9,14	20	8p,17p	1q,3p,5p,8q,10p
TCGA-E7-A3X6	BLCA	MALE	70	II	FGFR3				CDKN2A,CHD1,KDM6A,PSIP1,PTEN,RB1,TSC1	ASXL2	9,18		4p,5q,8p,11p	1q,5p
TCGA-E7-A3Y1	BLCA	MALE	57	II	FGFR3	AHR		KMT2C,KMT2D,MLL3						1q
TCGA-E7-A4IJ	BLCA	MALE	56	II	CTNNB1,ERBB3,PIK3CA	AHR,CUL1,ERBB2,ERCC2,HIST1H3B,KRAS,NFE2L2		KANSL1,KIAA1267	ATM,CDKN1A,CHD1,CNOT1,CTNND1,EP300,MLL,NCOR1,PTEN,RB1,RBL2,TP53,ZFP36L1	FAT1,STAG2	14,15	7,21	5q,6q,8p,10q,11q,16q,17p,19p	3q,5p,6p,8q,12p,17q,19q,20q
TCGA-E7-A4XJ	BLCA	MALE	66	II	KRAS			ARID1A,ATM
TCGA-E7-A519	BLCA	MALE	72	II	FGFR3			ARID1A,CREBBP,KMT2C,STAG2
TCGA-E7-A5KE	BLCA	FEMALE	78	II		C3orf70,CLASP2,ERBB2,ERBB3,FGFR3,HIST1H3B,KRAS,MDM2,PIK3CA	ERCC2	FBXW7,KDM6A,RBM10	ATM,CNOT1,CREBBP,MLL,RB1			3,19	6q,8p,9p,11p,18q	6p,12p,17q
TCGA-E7-A5KF	BLCA	MALE	67	II	FGFR3,RHOB			CDKN1A,KANSL1,KDM6A,KMT2C,STAG2	CDKN2A,MLL,TSC1	ATM,PSIP1	9			1q
TCGA-E7-A677	BLCA	MALE	81	II	CTNNB1,ERCC2,HRAS	ERBB2,GNA13		CDKN2A,ZFP36L1	GPS2,PSIP1				17p	8q,17q
TCGA-E7-A678	BLCA	MALE	55	III	FGFR3			EP300,STAG2
TCGA-E7-A6MD	BLCA	MALE	66	IV	SMARCA2,ZEB2	C3orf70,CLASP2,ERCC2,PIK3CA		ASXL2,DIAPH2,EP300,STAG2,ZFP36L1	PSIP1,RB1,TSC1	NCOR1	9,14,18	3,19	8p,11p,17p	5p,8q,10p
TCGA-E7-A6ME	BLCA	MALE	75	II		AHR,C3orf70,CLASP2,ERBB2,ERBB3,HIST2H2BE,KRAS,RHOB	HIST1H3B	KDM6A,KMT2D,MLL2,STAG2,TP53	ATM,EPHA2,MLL3,NCOR1,PTEN,RB1	CREBBP	14,22	20	5q,17p	1q,2p,18p
TCGA-E7-A6MF	BLCA	MALE	37	II	HRAS
TCGA-E7-A7DU	BLCA	MALE	73	III	CLASP2,PIK3CA	CUL1	AHR,FGFR3	ARID1A,TP53	ATM,CDKN2A,CHD1,DDX3X,DIAPH2,KDM6A,MLL,NCOR1,PSIP1,TSC1	ASXL2,STAG2	2,9,11,14	7	4q,5q,8p,17p	19q
TCGA-E7-A7PW	BLCA	MALE	63	III		AHR,CUL1,ERBB2,ERBB3,GAR1,MDM2		CREBBP	ARID2,ATM,CDKN1A,CHD1,CTNND1,MLL,NCOR1,PTEN	RB1		3,7,20,21	8p,17p	1q,8q,10p,18p
TCGA-E7-A85H	BLCA	MALE	64	III		C3orf70,CUL1,ERBB2,ERBB3,HIST1H3B,HIST2H2BE,NRAS,RHOB,SMARCA2		ARID1A	CDKN1A,DIAPH2,FAT1,MLL,NCOR1,RB1,RBM5,STAG2,TP53,TSC1,ZFP36L1	ATM	18		4p,11p,17p	3q,8q,20q
TCGA-E7-A8O7	BLCA	MALE	52	II	HRAS			KDM6A	CDKN2A,PTEN
TCGA-E7-A97Q	BLCA	FEMALE	60	IV	RHOB	AHR,C3orf70,CLASP2,CUL1,HIST2H2BE		EP300	CDKN1A,CHD1,NCOR1,NHLRC1,PSIP1	TP53	4,9,14,18,22	20	2q,5q,8p,11p,17p,19p	1q,2p,7p,8q
TCGA-FD-A3B4	BLCA	FEMALE	55	III		ACTB,AHR,C3orf70,CUL1,GNA13,KIAA0368,RXRA		FAT1	EP300,NCOR1,RBM5,WAC		22		8p,17p,18q	5p
TCGA-FD-A3B5	BLCA	MALE	86	IV	PIK3CA,RXRA	ACTB,CLASP2,CTNNB1,CUL1,ERBB2,ERBB3,HIST1H3B,HIST2H2BE,KRAS,NRAS,RHOA		KDM6A,KMT2C,MLL3,STAG2	ATM,CDKN2A,GPS2,MLL,PSIP1,TP53,WAC		9,16,22		2q,4p,5q,8p,11p,17p	5p,7p,17q
TCGA-FD-A3B6	BLCA	MALE	75	II	PIK3CA	ACTB,CTNNB1,HRAS		NCOR1,RB1,TP53	ARID2,ATM,CREBBP,DDX3X,ELF3,EP300,FAT1,FBXW7,KDM6A,MLL2,NHLRC1,PTEN,RBM5,TSC1	KMT2A,MLL		20,21	8p,9q,19p	3q,7p,8q,12p,18p
TCGA-FD-A3N5	BLCA	MALE	69	II	ERCC2	ACTB,AHR,CUL1,PIK3CA		ARID2,CREBBP,KDM6A,KMT2A,TP53	EP300,NHLRC1	RB1,RBM5	22		5q,8p	5p,7q,18p
TCGA-FD-A3N6	BLCA	FEMALE	43	II	NFE2L2	ACTB		ATM,KMT2D	CDKN2A	KMT2C,MLL3				8q
TCGA-FD-A3NA	BLCA	MALE	60	II	PIK3CA	ERBB2,FGFR3,GAR1,HIST2H2BE,NFE2L2		RBM10,STAG2	CDKN2A,NHLRC1	KMT2C,MLL3,TP53	15	20,21	11p,17p,18q	1q,2p,5p,10p,12p,17q,18p
TCGA-FD-A3SJ	BLCA	MALE	59	IV	CLASP2,ERBB3,PIK3CA	AHR,C3orf70,CTNNB1,ERBB2,ERCC2,HIST1H3B,HIST2H2BE,NRAS,RHOB,RXRA		ARID2,KDM6A,KMT2C,TP53	ATM,CDKN1A,CHD1,EP300,FBXW7,MLL,RB1			1,20,21	2q,8p,11p,17p	3q,5p,8q,10p,17q
TCGA-FD-A3SL	BLCA	MALE	60	IV	RHOB	C3orf70,NRAS,SMARCA2		CREBBP,KANSL1,RB1,STAG2,TP53	ARID2,CHD1,FBXW7,NHLRC1	KMT2D,MLL2	6		4q,5q,8p,11p,17p	3q,19q,20p
TCGA-FD-A3SM	BLCA	MALE	70	IV	FGFR3,NFE2L2	HIST2H2BE		CDKN1A,CREBBP,EP300,KMT2C,KMT2D	CDKN2A,CHD1,PSIP1	TSC1	9		5q,8p,19p	1q
TCGA-FD-A3SN	BLCA	MALE	79	III	ERBB3,ERCC2,GNA13,PIK3CA,RXRA,SPTAN1			ARID1A,THRAP3,TSC1	CHD1,EP300,GPS2,KDM6A,KIAA1267,NHLRC1,PSIP1,RB1,STAG2,TP53,ZFP36L1		6,14,15		5q,9p,11p,17p,18q
TCGA-FD-A3SO	BLCA	MALE	68	IV	PIK3CA,RHOA			CDKN1A,EP300,PSIP1,RB1	ARID2,FBXW7,MLL2,RBL2	TP53	4,22		8p,16q,17p,18q	1q,5p
TCGA-FD-A3SQ	BLCA	MALE	62	IV		ACTB,AHR,ERBB2,GNA13,NFE2L2,RHOB		ELF3,STAG2	CDKN2A,PSIP1		9,18	20	6q,17p	8q
TCGA-FD-A3SR	BLCA	MALE	68	IV	SPTAN1	ERCC2,GAR1,HIST1H3B,HIST2H2BE,NRAS		TP53	DDX3X,KDM6A,PSIP1,PTEN,RB1,RBL2,WAC		9,22	21	2q,5q,6q,8p,10q	2p,6p,20q
TCGA-FD-A3SS	BLCA	MALE	66	IV	BCLAF1,SMARCA2	ACTB,CUL1,HIST1H3B,HIST2H2BE,KRAS,NRAS		ASXL2,KLF5,KMT2C,MLL3,PSIP1,TP53	ARID2,CHD1,CNOT1,DDX3X,EP300,KDM6A,MLL2,PTEN,RB1,RBL2,WAC				4p,5q,11p,16q,18q,19p	18p
TCGA-FD-A43N	BLCA	MALE	76	III	CLASP2,PIK3CA	AHR,ERBB2,ERCC2,GNA13,HIST1H3B,HIST2H2BE		TP53	CREBBP,EP300,MLL,PSIP1,PTEN	ATM	9,11,15,16,22		4p,8p,10q,17p,18q,19p	1q,8q
TCGA-FD-A43P	BLCA	MALE	74	II	NRAS	AHR,C3orf70,CUL1,ERBB2,ERCC2,HIST2H2BE,KRAS,SMARCA2		ATM,ELF3,KDM6A,KMT2C,MLL3,TP53	CDKN1A,PTEN	NCOR1,RB1		7	8p,10q,17p	2p,3q,12p,18p,20p
TCGA-FD-A43X	BLCA	MALE	84	II	FGFR3	AHR,ERBB2,ERCC2		KDM6A	CDKN2A,MLL,MLL2,NCOR1,PSIP1			19,20	9q,17p	1q,17q
TCGA-FD-A5BS	BLCA	MALE	68	III
TCGA-FD-A5BV	BLCA	FEMALE	47	III		ACTB,AHR,C3orf70,ERBB2,FGFR3,GAR1,KRAS,RXRA		CDKN2A,KDM6A,KMT2D,MLL2,TP53	ATM,CDKN1A,CHD1,CREBBP,EP300,FBXW7,MLL,NCOR1,NHLRC1,RB1,RBM5		15		5q,9p,17p	5p,8q
TCGA-FD-A5BX	BLCA	MALE	82	IV	KRAS,PIK3CA,RXRA			KDM6A,KMT2C,KMT2D,MLL2,STAG2	CDKN2A				8p	8q
TCGA-FD-A5BY	BLCA	FEMALE	63	III		C3orf70,ERCC2			ATM,CHD1,CREBBP,DIAPH2,EP300,MLL,MLL3,NCOR1,RBM5,TP53,WAC		15,22	1,20	4p,5q,6q,8p,17p,19p	2p,5p,6p,8q,12p,17q,18p,19q
TCGA-FD-A5BZ	BLCA	FEMALE	77	IV	ZEB2	AHR,ERBB2,ERCC2,FGFR3,GNA13,MDM2			CDKN2A,CHD1,PSIP1,TSC1		6,9,15,22	20	2q,5q,8p,11p,16p,19p	2p,18p,19q
TCGA-FD-A5C0	BLCA	MALE	61	IV		C3orf70,CTNNB1,GAR1,HIST2H2BE,NFE2L2,NRAS,PIK3CA,RHOA		ASXL2,RB1	ATM,CHD1,CNOT1,MLL,MLL3,PSIP1,RBL2,TSC1		9,11,14,15	3,21	2q,5q,6q,8p	8q,10p,20q
TCGA-FD-A62O	BLCA	MALE	74	IV	ERBB3,RHOA	AHR,CTNNB1,CUL1,ERBB2,GNA13,NFE2L2,SF3B1		ARID1A,ELF3	CDKN2A,CHD1,NHLRC1,PSIP1	GPS2	9,11,15,16	3,7,20,21	4p,5q,17p,19p	5p,8q
TCGA-FD-A6TA	BLCA	MALE	58	IV	AHR	ERBB2,GNA13		ARID2,FBXW7,KDM6A	CDKN2A,CHD1,DIAPH2,GPS2,MLL,NCOR1,PSIP1,PTEN,RBL2,TSC1	RBM10,STAG2	9,14		5q,8p,11p,17p,18q	17q
TCGA-FD-A6TC	BLCA	FEMALE	79	III		ERBB2,ERBB3,FGFR3,HIST1H3B,HIST2H2BE,MDM2,PIK3CA		ASXL2,ELF3,KDM6A,KMT2D,MLL2,PSIP1,TP53	ATM,CHD1,EP300,MLL,NCOR1,RBL2	RB1		20,21	5q,6q,8p,11q	3q,5p,6p
TCGA-FD-A6TE	BLCA	MALE	54	IV		AHR,ERBB2,FGFR3,GAR1,GNA13,HIST1H3B,HIST2H2BE,RHOA,RHOB		KMT2D,MLL2,TP53	CNOT1,CREBBP,FAT1,MLL3	EP300,RB1	16	3,17,20,21	2q,6q,8p,10q,19p	2p,5p,7p,8q,10p,18p
TCGA-FD-A6TI	BLCA	MALE	73	IV	RHOA	AHR,C3orf70,GNA13,HIST2H2BE,HRAS		ATM,CDKN2A			2,4,6,9,14,15,18,22	3,8	5q,17p,19p
TCGA-FJ-A3Z7	BLCA	MALE	76	IV		AHR,CLASP2,ERBB2,ERBB3,GNA13,HIST2H2BE,NRAS			CNOT1,CREBBP,EP300,FAT1,NCOR1,PSIP1,STAG2,THRAP3,WAC	DIAPH2,TP53	14,15,22	19	10q	3q,5p,7p,12p,18p,20q
TCGA-FJ-A3Z9	BLCA	MALE	72	TX			KRAS	ARID1A,CREBBP						8q
TCGA-FJ-A3ZE	BLCA	MALE	65	IV	FGFR3,KIAA0368	BCLAF1,CLASP2,GNA13,HIST1H3B,HIST2H2BE,PIK3CA	AHR	KDM6A,STAG2,TP53	ASXL2,CDKN2A,CHD1,NCOR1,PSIP1			20	5q,8p,10q,11p,17p	1q
TCGA-FJ-A3ZF	BLCA	MALE	73	III	ERBB3,FGFR3,RHOB,RXRA	AHR,CLASP2,HIST2H2BE		ELF3,TP53,WAC	CDKN1A,CNOT1,DIAPH2,FAT1,PTEN,RBL2	EP300	4,14		5q,8p,18q	2p,3p,5p,7p,12p,18p,19q
TCGA-FJ-A871	BLCA	MALE	49	III	CTNNB1,KRAS,SF3B1			ARID1A,CREBBP,KMT2C,PTEN	CDKN2A
TCGA-FT-A3EE	BLCA	FEMALE	80	III	HRAS,KIAA0368	ACTB,AHR,CLASP2,CTNNB1,GNA13,NRAS,RHOA	ERCC2	ATM,KDM6A	KIAA1267,PSIP1,STAG2,TSC1		4,9,11,14,15,18,22		2q,6q,8p	2p,3p,7p,8q,10p
TCGA-G2-A2EF	BLCA	MALE	50	II	ERBB3,NRAS	ERCC2,RHOB		KMT2C,KMT2D,TP53	CDKN2A,DIAPH2,EP300,KDM6A,NCOR1,ZFP36L1		14,15	20	4q,5q,8p,17p,18q	3q,5p,18p,19q
TCGA-G2-A2EJ	BLCA	FEMALE	56	II	HRAS	GAR1,GNA13,KIAA0368,RXRA	PIK3CA	EP300,FAT1	GPS2,NCOR1,RBM5	TP53		20	17p	3q
TCGA-G2-A2EK	BLCA	MALE	57	II	RHOA	MDM2,NFE2L2		ARID1A,KDM6A				21	8p,9q	8q,20q
TCGA-G2-A2EL	BLCA	MALE	77	II				EP300,KMT2D,RB1	TP53,TSC1	ARID1A,CREBBP,KDM6A,PTEN	2,15		9q,17p
TCGA-G2-A2ES	BLCA	MALE	85	II		FGFR3		FBXW7,KDM6A,TP53,ZFP36L1	ARID1A,ATM,CREBBP,DIAPH2,RBM5			8	6q	10p
TCGA-G2-A3IB	BLCA	MALE	66	II	NFE2L2	SF1		CDKN1A,KMT2D,TP53	ATM,CDKN2A,CHD1,DIAPH2,FBXW7,KDM6A,MLL,PSIP1,RBM5		4		5q,9p	5p
TCGA-G2-A3IE	BLCA	MALE	51	II		CLASP2,CTNNB1,ERBB2,RHOA	SMARCA2	ATM,KMT2C,TP53	CDKN2A,CHD1,CREBBP,PTEN,ZFP36L1				8p,17p	5p
TCGA-G2-A3VY	BLCA	MALE	66	II	CLASP2,SF3B1,SPTAN1	AHR,C3orf70,ERBB3,ERCC2,FGFR3,HIST2H2BE,KRAS,NFE2L2,RXRA	CUL1,PIK3CA	CDKN2A,DDX3X,KANSL1,KMT2A,KMT2C,MLL,MLL3,TP53	CHD1,FAT1,FBXW7,PSIP1,THRAP3	PTEN		21	5q,6q,8p,9p,10q	2p,3q,5p,7q,8q,12p,18p,19q,20q
TCGA-G2-AA3C	BLCA	MALE	66	IV	ERBB2,KRAS,NFE2L2,PIK3CA			ATM,DIAPH2,KDM6A	CDKN2A,PTEN				8p,19p
TCGA-G2-AA3F	BLCA	MALE	77	IV	RHOB,SF3B1,SMARCA2	AHR,CLASP2,ERBB2,KRAS,NFE2L2		ARID1A,KANSL1,KIAA1267,KMT2D,MLL2,ZFP36L1	CDKN2A,CHD1,PSIP1,PTEN,RB1,RBM5		9		8p,11p,18q	7p,10p,18p,20p
TCGA-GC-A3BM	BLCA	MALE	70	II	SF3B1	AHR,BCLAF1,CUL1,ERBB2,ERBB3,NRAS	FGFR3	CDKN2A,EP300	FBXW7,GPS2,PSIP1,RBM5,TP53,TSC1,WAC			1,7,8,19,20,21	4q,9q,10q,11p,17p	6p,12p,17q
TCGA-GC-A3I6	BLCA	MALE	45	III		AHR,HIST1H3B,KRAS,MDM2,RXRA,SMARCA2	PIK3CA	KMT2C,KMT2D,MLL2,MLL3				8,20		3q,5p,7p,12p
TCGA-GC-A3RB	BLCA	MALE	54	III		AHR,BCLAF1,C3orf70,GAR1,HIST1H3B,HIST2H2BE,HRAS,NRAS,PIK3CA		EP300,KMT2D,TP53	CDKN1A,FBXW7,MLL3,RB1				4p,6q,8p	2p,5p,8q,20q
TCGA-GC-A3RC	BLCA	MALE	59	II	ERCC2,KIAA0368	ACTB,AHR,CUL1,HIST1H3B,HRAS,PIK3CA,RXRA		ARID1A,KDM6A,KMT2A,MLL,TP53	FBXW7,RBL2,WAC	CREBBP,ELF3	16,22	7,20	8p,10q,18q	5p,6p,18p
TCGA-GC-A3RD	BLCA	FEMALE	83	III		AHR,ERCC2,GAR1,HIST1H3B,MDM2		CREBBP,KMT2D	ATM,CDKN2A,MLL3,NCOR1,PSIP1,PTEN,TSC1		9,14,18		2q,6q,8p,10q,11p,16q,17p	2p,3q,5p,7p,12p,19q,20q
TCGA-GC-A3YS	BLCA	MALE	61	IV	SF1	ACTB,AHR,ERBB3,HIST1H3B,NRAS,PIK3CA,RXRA		TP53	ASXL2,ATM,CHD1,CREBBP,EP300,KIAA1267,MLL,MLL3,NCOR1	RB1	11,15,22		4p,5q,8p,9p,10q,18q,19p	5p,6p,20q
TCGA-GC-A4ZW	BLCA	MALE	71	III	ACTB,BCLAF1	C3orf70,NRAS,RHOA,SF3B1,SMARCA2	ERBB2	CREBBP,RB1,TP53	ATM,CHD1,DIAPH2,EP300,MLL,MLL2,MLL3,PTEN,TSC1,ZFP36L1	KDM6A,NCOR1	15	1,3,20,21	8p,9q,11q,17p,18q	5p,18p
TCGA-GD-A2C5	BLCA	FEMALE	53	IV		AHR,ERCC2,GNA13,SMARCA2	HIST1H3B	ARID1A,ASXL2,TP53	CHD1,CREBBP,FAT1,MLL,NCOR1,TSC1,ZFP36L1			7,20,21	4q,5q,8p,9q,11p	1q,2p,6p,10p,18p,19q
TCGA-GD-A3OQ	BLCA	MALE	48	IV	ERBB3,ERCC2,HRAS,SF3B1	CUL1,FGFR3,GAR1		ARID1A,CDKN1A,EP300	CDKN2A,PSIP1
TCGA-GD-A3OS	BLCA	FEMALE	54	II		C3orf70,CUL1,ERCC2,HIST2H2BE,PIK3CA,RXRA,ZEB2		CDKN2A	DDX3X,KDM6A		4,6,11,15,18		5q,8p,9p,10q,16p,19p	7q,8q
TCGA-GD-A6C6	BLCA	MALE	64	III	PIK3CA			ELF3,KDM6A,KMT2D,TP53	CDKN2A,CHD1,CREBBP,DIAPH2,EP300,FAT1,FBXW7,NCOR1,PSIP1,RB1,RBL2,RBM5,TSC1	STAG2	9,15,16		4q,5q,11p,17p,18q	7p,10p,18p,20p
TCGA-GU-A42P	BLCA	MALE	72	IV		AHR,C3orf70,ERBB2,GAR1,GNA13,HIST1H3B,PIK3CA,RHOA		KDM6A,RBM10,TP53	CNOT1,DIAPH2,PTEN,RBL2		15	1,3,21	2q,5q,6q,8p,10q,11p,16q,17p,18q	5p,6p,7p,8q,10p,17q,18p
TCGA-GU-A42Q	BLCA	MALE	67	III		AHR,CUL1,NFE2L2,PIK3CA	C3orf70	CDKN2A,KANSL1	EP300,NCOR1,PSIP1,RBM5,TP53	FBXW7	11,22		4p,9p	3q,7p,20q
TCGA-GU-A42R	BLCA	MALE	68	IV		ERBB2,ERCC2,HIST1H3B,MDM2	ERBB3,FGFR3	ARID1A,KDM6A	ATM,CDKN2A,CREBBP,GPS2,MLL,NCOR1,STAG2				6q,11p	17q,19q,20q
TCGA-GU-A763	BLCA	MALE	72	III	FGFR3			KMT2D	ARID1A,CDKN2A,TSC1				9q
TCGA-GU-AATO	BLCA	MALE	75	IV	PIK3CA	ERBB2,ERCC2,GNA13,RHOA,RHOB		CDKN1A,KMT2A,KMT2D,RB1,TP53	CHD1,CREBBP,EP300,PSIP1,RBL2,TSC1	KMT2C,MLL3	9,15,22	3,20	2q,5q,8p,19p	1q,2p,5p,6p,10p
TCGA-GU-AATP	BLCA	MALE	74	IV		AHR,C3orf70,ERBB2,HIST1H3B	ACTB	KDM6A,KMT2D,TSC1	ARID1A,ASXL2,CHD1,CREBBP,GPS2,PSIP1,STAG2	EP300,FAT1,KMT2C,MLL3,NCOR1,TP53,ZFP36L1	4,9,14,22	20	5q,6q,8p,17p,18q	8q,10p,18p,19q
TCGA-GU-AATQ	BLCA	MALE	68	III	FGFR3,NFE2L2	AHR,ERCC2,HIST2H2BE,RXRA	KIAA0368,PIK3CA	KDM6A	ATM,CDKN1A,CDKN2A,CHD1,GPS2,MLL,MLL3,NCOR1,PSIP1,PTEN,TP53			8	9p	3q,5p,7p,10p,12p,17q,18p,19q
TCGA-GV-A3JV	BLCA	MALE	66	IV		CLASP2,CTNNB1,ERBB2,GNA13,NRAS		ARID1A	ASXL2,ATM,CNOT1,THRAP3		2	3,8,17,19,20	9q,16q	1q,5p
TCGA-GV-A3JW	BLCA	MALE	74	II		AHR,C3orf70,ERBB3,ERCC2,HIST1H3B,HIST2H2BE,NRAS,PIK3CA,RXRA,SF1	KIAA0368	TP53	ATM,MLL,PTEN,RB1			20	5q,6q,10q,11p,18q	3q,8q,10p,19q
TCGA-GV-A3JX	BLCA	MALE	59	III	ACTB,CUL1,PIK3CA,SPTAN1	C3orf70,HIST2H2BE		CDKN1A,EP300,KMT2C,TP53	CHD1,DDX3X,PTEN,RBL2	CREBBP,RB1	15,16,22	20	5q,6q,8p,10q,18q	1q,5p,18p
TCGA-GV-A3JZ	BLCA	MALE	55	IV		AHR,CUL1,ERBB2,GNA13,HIST1H3B,HIST2H2BE,HRAS,KRAS,SMARCA2		CHD1,TP53,WAC	ATM,MLL2,NHLRC1,PTEN,RBL2		14		5q,8p,16q	2p,7q,8q,10p,12p,17q,19q,20q
TCGA-GV-A3QF	BLCA	MALE	79	IV	SF3B1	ERBB2,GNA13,HIST2H2BE,NFE2L2,NRAS,RHOB		KDM6A,ZFP36L1	CDKN2A,CHD1,NCOR1		14,15	3,20,21	5q,6q,8p,10q,11p,17p	2p,7q,8q,10p,17q,19q
TCGA-GV-A3QH	BLCA	MALE	67	II	CLASP2,RXRA	C3orf70,ERBB2,ERBB3,ERCC2,GAR1,KRAS,PIK3CA		EPHA2,KDM6A,TP53	CDKN2A,FAT1,PTEN		9,15,16	20	2q,4p,5q,6q,8p,10q,11p,17p	2p,3q,5p,8q,17q,18p,19q
TCGA-GV-A3QI	BLCA	MALE	47	III		AHR,C3orf70,MDM2,NFE2L2,RHOB,RXRA		FAT1,KMT2D,MLL2,THRAP3	CREBBP,EPHA2,RB1	RBL2		8	10q,16q	5p,12p,18p,20q
TCGA-GV-A3QK	BLCA	FEMALE	56	IV		AHR,CLASP2,ERBB2,ERBB3,KRAS,MDM2,RHOB		ARID1A,ZFP36L1	ATM,CDKN2A,DIAPH2,MLL,PSIP1,STAG2,TP53			3,7	2q	2p,12p,17q,18p
TCGA-GV-A40E	BLCA	MALE	75	II		ACTB,AHR,CUL1,HIST2H2BE,MDM2,NRAS,RXRA		CDKN2A,KMT2D,MLL2,PTEN	ELF3,EP300,FBXW7,MLL,NCOR1,RB1,TP53	ATM,CHD1	11,15,16,18	7,21	4p,5q,6q,8p,9q,10q,17p,19p	5p
TCGA-GV-A40G	BLCA	MALE	77	II	RXRA	BCLAF1,ERCC2,HIST1H3B,HIST2H2BE,NFE2L2,SF3B1	ERBB2	ARID2,RB1,TP53	ATM,CHD1,FAT1,MLL,NCOR1,PTEN,WAC		14	3,19,21	4p,5q,6q,8p,9q,11p,18q	5p,12p,17q,18p,20q
TCGA-GV-A6ZA	BLCA	MALE	54	II	ERBB2	AHR,C3orf70,HIST1H3B		ARID1A,CNOT1,FAT1,KDM6A,KMT2D	ATM,CDKN2A,CREBBP,EP300,PSIP1,PTEN,THRAP3,ZFP36L1		9,14,15,22		4q,5q,6q,10q,11p,18q	1q,6p,8q
TCGA-H4-A2HO	BLCA	MALE	53	III	PIK3CA	BCLAF1,ERBB2,ERCC2,FGFR3,GNA13,MDM2		ARID1A
TCGA-H4-A2HQ	BLCA	FEMALE	64	IV	FGFR3	AHR,ERBB2,ERCC2,GNA13,HIST2H2BE,KIAA0368,MDM2,NFE2L2,PIK3CA,RXRA,SF3B1	C3orf70	KMT2C,KMT2D,MLL3,STAG2	CDKN2A,CREBBP,NCOR1,PTEN		4,6,14,15,22	20,21	5q,8p,9p,10q,11p,17p,18q,19p	3q,5p,8q,17q,19q
TCGA-HQ-A2OE	BLCA	MALE	69	II		BCLAF1,CLASP2,ERBB2,ERCC2,GNA13,HIST2H2BE,KRAS,MDM2,NRAS,PIK3CA,SF1	CTNNB1,ERBB3		CDKN2A,GPS2,MLL,PSIP1,RBM5		4,9,11,14,15,16,18		5q,6q,17p	1q,2p,7q,8q,12p,17q,20q
TCGA-HQ-A5ND	BLCA	MALE	78	IV	RHOB	ACTB,AHR,CUL1,ERBB2,ERCC2,FGFR3,GAR1,GNA13,KRAS,NRAS		KMT2C,KMT2D,MLL3	ATM,CDKN2A,CHD1,DDX3X,GPS2,KDM6A,NCOR1,RBM5	TP53		7	5q,8p,11p,17p,19p	3q,5p,8q,10p,17q,19q
TCGA-K4-A3WS	BLCA	MALE	66	III	GNA13,NFE2L2	C3orf70,ERCC2,FGFR3,ZEB2	PIK3CA	ARID2,ATM,KMT2D	CDKN2A,DDX3X,KDM6A,PSIP1,RBM10	FAT1	15	20	4q,8p,18q	1q,2p,3q,6p,8q,10p,19q
TCGA-K4-A3WV	BLCA	FEMALE	77	II		CUL1,HIST2H2BE,KRAS,MDM2,NFE2L2,NRAS,PIK3CA,RHOB		ARID1A	ATM,CDKN2A,CTNND1,DIAPH2,EPHA2,FAT1,PSIP1,RBL2,STAG2,TSC1		4,9	17	8p	2p,3q,7q,12p,18p
TCGA-K4-A4AB	BLCA	MALE	76	III	PIK3CA	ERCC2		KDM6A,RBM10,TP53	ATM,CDKN2A,PSIP1,TSC1	KMT2A,MLL	6,9,15		5q,8p	8q,19q
TCGA-K4-A54R	BLCA	MALE	59	II	AHR,GNA13,PIK3CA			ARID1A,CDKN2A,DIAPH2,EP300,KMT2D,TP53,ZFP36L1	CHD1,CREBBP,FBXW7	FAT1,PTEN,RB1	4		5q,8p,10q
TCGA-K4-A5RH	BLCA	MALE	69	III		ACTB,AHR,GNA13,KIAA0368,RHOA		CREBBP,TP53	CTNND1,EP300,PTEN,TSC1	KMT2A,KMT2C,MLL,MLL3,RB1	15,16	3		5p,6p,7p,8q,18p,20p
TCGA-K4-A5RI	BLCA	FEMALE	67	III	CUL1,MDM2	AHR,ERBB2,GNA13,NRAS,PIK3CA	NFE2L2	KMT2D,MLL2,TP53	ATM,CDKN1A,CDKN2A,CHD1,CREBBP,EP300,FBXW7,MLL,MLL3,NCOR1,PTEN,RBM5,TSC1,WAC			1,8,20		2p,3q,5p,7p,12p,17q
TCGA-K4-A6MB	BLCA	MALE	64	IV		AHR,C3orf70,CLASP2,FGFR3,GNA13,HIST1H3B,KIAA0368,PIK3CA		ATM,KMT2A,KMT2D	FBXW7,NCOR1,PSIP1,THRAP3	TP53	14	3,21	8p,9p,11p,17p	2p,5p,8q
TCGA-KQ-A41N	BLCA	MALE	73	III	ERCC2,SMARCA2	HIST1H3B,HIST2H2BE,SF1		ARID2,CTNND1,KMT2C,ZFP36L1	CHD1,NCOR1,RB1,TP53				6q,8p,17p	8q
TCGA-KQ-A41O	BLCA	MALE	84	IV		C3orf70,CLASP2,ERCC2		ELF3,TP53	ATM,CDKN2A,CNOT1,CTNND1,DDX3X,DIAPH2,FAT1,NCOR1,PSIP1,PTEN,WAC,ZFP36L1	KDM6A,STAG2	9,11,16	3,20	4q,5q,10q,17p	2p,5p,19q
TCGA-KQ-A41P	BLCA	MALE	76	IV		AHR,ERBB3,ERCC2,GAR1,HRAS		ARID2,KDM6A,TP53,ZFP36L1	ARID1A,CHD1,CREBBP,FAT1,FBXW7,PSIP1,PTEN,RBL2,THRAP3		4,9,14,15,16	20	2q,5q,8p,10q	8q,12p
TCGA-KQ-A41Q	BLCA	MALE	89	III		AHR,ERBB2,GNA13,HIST2H2BE,NRAS		CDKN1A	DIAPH2,EP300,FAT1,MLL,MLL3,NCOR1	ARID1A,RB1	9,14	21	4q,5q,8p,11p,17p,18q	5p,17q,18p,19q
TCGA-KQ-A41R	BLCA	FEMALE	80	II	ERCC2,RHOB	C3orf70,CLASP2,CUL1,FGFR3,HIST1H3B,HIST2H2BE		CDKN2A,EPHA2,KDM6A,KMT2C,KMT2D,MLL2,MLL3,PTEN,RBM10,STAG2	ARID1A,ATM,CNOT1,CREBBP,CTNND1,PSIP1,RB1,ZFP36L1		11,14,15,16		5q,6q,8p,9p	1q,2p,5p,7q,8q
TCGA-KQ-A41S	BLCA	FEMALE	87	III		AHR,C3orf70,GNA13,HIST1H3B,HIST2H2BE,PIK3CA	ERBB2,RHOA	DIAPH2	ARID2,ASXL2,ATM,CNOT1,EP300,MLL,MLL2,RB1,RBL2	TP53	2,4,9,11,14,16,22	3,7,8,20,21	10q,17p,18q,19p	1q,5p,10p,17q,18p
TCGA-LC-A66R	BLCA	MALE	78	IV		ACTB,AHR,GNA13,HIST1H3B,HRAS,KRAS		NHLRC1,TP53	CREBBP,EP300,KIAA1267,MLL3,NCOR1,RBM5	ARID1A,RB1	4,15,22		8p,10q,18q	6p,18p
TCGA-LT-A5Z6	BLCA	MALE	56	II	AHR	HIST1H3B		TP53	CDKN1A,CNOT1,CREBBP,DIAPH2,EP300,KDM6A,RB1	FBXW7,PTEN	16		2q,6q,10q	10p,18p
TCGA-LT-A8JT	BLCA	FEMALE	69	II	FGFR3			CREBBP	PSIP1		9		8p,11p	8q
TCGA-PQ-A6FI	BLCA	MALE	70	II		PIK3CA,SF1	C3orf70	CREBBP,KMT2D,MLL2,STAG2	ARID2,ATM,EP300,MLL,MLL3,NCOR1,PTEN,RBL2,RBM5,WAC,ZFP36L1	RB1,TP53	4,14,22	20	9p,10q,16q,17p,18q,19p	8q
TCGA-S5-A6DX	BLCA	MALE	83	IV		ERBB2,ERCC2,MDM2		CDKN1A,KLF5,KMT2D	CDKN2A,CREBBP,DIAPH2,NCOR1,PSIP1,RBM5,TSC1,ZFP36L1		9	3,7,19	4p,11p,17p	8q,12p,17q,20p
TCGA-S5-AA26	BLCA	MALE	46	III	AHR	ERCC2,HIST2H2BE		ATM,FAT1,KMT2D	CDKN2A,PSIP1,RB1	ASXL2	2,9		4p,11p
TCGA-UY-A78L	BLCA	MALE	62	IV		ACTB,HIST1H3B,HIST2H2BE,KIAA0368,RXRA		CDKN1A,PTEN,TP53	ARID2,CHD1,EP300,MLL2,RBM5		15	20		3q,5p,10p,18p,19q
TCGA-UY-A78N	BLCA	MALE	80	IV	ERCC2,SF3B1	AHR,C3orf70,CLASP2,CUL1,ERBB2,FGFR3,HIST1H3B,HIST2H2BE,NRAS		DIAPH2	ATM,CREBBP,FBXW7,NCOA6,NHLRC1,RB1,RBL2,ZFP36L1		16	3,7,8,17,21	2q,4q	5p,10p,18p
TCGA-UY-A8OB	BLCA	MALE	63	IV	AHR,RHOA	ACTB,ERCC2,HIST1H3B,KIAA0368,NRAS,RXRA		DIAPH2	ARID1A,CREBBP,CTNND1,EP300,FBXW7,MLL,MLL3,NCOR1,PSIP1,PTEN,RB1,RBL2,RBM5	ATM,CNOT1,TP53	4,11,14,16,22		2q,6q,8p,9p,17p,18q,19p	5p,6p,10p
TCGA-UY-A8OC	BLCA	MALE	90	IV		ACTB,AHR,HIST1H3B	KRAS	ELF3	ASXL2,ATM,CDKN2A,DDX3X,KDM6A,MLL,NCOR1,RBM5			1,19,20,21	8p,11p,17p	3q,6p,7p,8q,17q
TCGA-UY-A8OD	BLCA	FEMALE	68	II		ACTB,AHR,C3orf70,ERBB2,ERCC2,RHOB,ZEB2			CHD1,CNOT1,CREBBP,CTNND1,DDX3X,EP300,FAT1,KDM6A,MLL,MLL2,NCOR1,PSIP1,RB1,RBL2,STAG2,THRAP3,TP53	ATM	6		4p,5q,8p,9p,11q,16p,17p,19p	2p,5p,8q
TCGA-UY-A9PD	BLCA	MALE	80	III		C3orf70,CUL1,HIST1H3B,HIST2H2BE	NRAS	KDM6A,KMT2A,TP53	ARID1A,ARID2,CHD1,CREBBP,KIAA1267,MLL2,PTEN,STAG2,TSC1,ZFP36L1	NCOR1	14	3	2q,5q,6q,8p,9q,11p,17p,18q,19p
TCGA-UY-A9PE	BLCA	MALE	86	IV	NFE2L2	ACTB,AHR,CTNNB1,GNA13,HIST1H3B,RHOB,RXRA	CUL1	ASXL2,CTNND1,KMT2D,MLL2,TP53	CHD1,CREBBP,FAT1,FBXW7,KIAA1267,MLL,NCOR1,PSIP1,RBL2,WAC	EP300,PTEN	4,14	7,20,21	5q,18q	2p,5p,6p,8q
TCGA-UY-A9PF	BLCA	MALE	77	IV	ERCC2,RHOB,RXRA	AHR,ERBB3,MDM2	ACTB,C3orf70	ARID2,ATM,FBXW7,KMT2A,KMT2C,MLL,MLL3,THRAP3	ASXL2,CREBBP,DIAPH2,KIAA1267,RB1,STAG2		14,15,18,22		4p,5q,8p,16q,17p,19p	8q
TCGA-UY-A9PH	BLCA	MALE	73	II	ERBB3	ACTB,HIST1H3B	AHR	CTNND1,DDX3X,KMT2C,MLL3	ARID2,CDKN2A,EP300,FAT1,NCOR1,PSIP1,WAC,ZFP36L1	ATM,KMT2D,MLL2,TP53	14	3,7,20,21	4q,8p,17p	6p,8q,12p,18p
TCGA-XF-A8HB	BLCA	FEMALE	50	II	NRAS	ERCC2			EP300,FAT1,FBXW7				8p	3q,8q,18p,20q
TCGA-XF-A8HC	BLCA	MALE	79	IV	ERBB3	C3orf70,CLASP2,ERCC2,GNA13,HIST2H2BE,RHOA	ERBB2		CHD1,CNOT1,CREBBP,EP300,FAT1,FBXW7,PTEN,RB1		22	3	4p,5q,6q,8p,10q,16q,18q	6p,7q
TCGA-XF-A8HD	BLCA	MALE	77	III	C3orf70,PIK3CA,ZEB2	ACTB,ERBB2,HIST1H3B,HIST2H2BE,KIAA0368	SPTAN1	EP300,KMT2A,KMT2D,TP53	MLL3,NCOR1,PTEN,RB1,RBM5,WAC		15	8,20,21	6q,17p	1q,2p,3q,6p,7p,17q,18p
TCGA-XF-A8HF	BLCA	MALE	80	III		AHR,ERBB2,ERCC2,HIST1H3B,RHOA		ELF3,TP53	ARID1A,ARID2,CDKN2A,CHD1,CNOT1,CREBBP,EP300,FAT1,KDM6A,MLL2,NCOR1,PSIP1,PTEN,RBL2,THRAP3,TSC1,ZFP36L1		4,15,16,18,22	3,8,20	5q,9q,10q,11p,17p	10p
TCGA-XF-A8HG	BLCA	MALE	69	III	PIK3CA	AHR,CUL1,ERBB2,ERCC2,GNA13,HIST2H2BE,RHOB,SMARCA2		CDKN1A	CHD1,CREBBP,EP300,EPHA2,FBXW7,GPS2,MLL,MLL2,NCOR1,NHLRC1,THRAP3	ATM	4,6,11,15,16,22	3,7	2q,5q,8p,17p	1q,8q,17q,18p
TCGA-XF-A8HH	BLCA	FEMALE	61	IV	ERBB3	C3orf70,ERBB2		DIAPH2,KDM6A	FAT1,NCOR1,NHLRC1,PSIP1	TP53	14	3,20,21	2q,6q,8p,10q,11p,17p	2p,17q
TCGA-XF-A8HI	BLCA	FEMALE	57	IV	FGFR3,PIK3CA	ERBB2,HIST2H2BE		ATM,KMT2A	CDKN2A,PSIP1	STAG2	9			1q
TCGA-XF-A9SG	BLCA	MALE	81	II		ACTB,AHR,CLASP2,CTNNB1,CUL1,ERBB2,GNA13,HIST2H2BE,KIAA0368,RHOA,RHOB,RXRA,SMARCA2,SPTAN1		FAT1,KMT2D	ATM,CTNND1,FBXW7,GPS2,MLL,NCOR1,NHLRC1,PTEN,TP53,WAC,ZFP36L1	CDKN1A,RB1	11,14,15	7	6q,8p,10q,17p,19p	1q,3p,5p,8q,17q
TCGA-XF-A9SH	BLCA	FEMALE	65	II		MDM2						8	11p	10p
TCGA-XF-A9SK	BLCA	MALE	65	IV	RHOB,SF1	ERBB2,ERCC2,NFE2L2		KMT2D,TSC1	ARID1A,CDKN2A,CHD1,CNOT1,EP300,EPHA2,NCOR1,PSIP1,THRAP3	TP53	9,15,22	20	4p,5q,6q,8p,17p,18q	1q,2p,5p,7p,10p,12p,19q
TCGA-XF-A9ST	BLCA	MALE	68	III	ERBB2,ERCC2,GNA13,MDM2	C3orf70,HIST2H2BE,SMARCA2	HIST1H3B	RB1,STAG2,TP53,TSC1	CREBBP,EP300,GPS2,NCOR1,RBL2,ZFP36L1		14		4p,8p,11p,16p,17p,19p	8q,18p
TCGA-XF-A9SV	BLCA	MALE	82	IV	FGFR3	ERBB3,ERCC2,KRAS,MDM2,RHOA			ASXL2,ATM,CHD1,MLL,TSC1,WAC	PSIP1	2,9,11	3,20	5q,10q	8q,19q
TCGA-XF-A9SX	BLCA	FEMALE	63	IV	CUL1	ACTB,ERCC2,SPTAN1		TP53	ARID1A,ARID2,CNOT1,CREBBP,FBXW7,MLL2,NCOR1,PTEN,RBL2	EP300,FAT1,RB1	22		16q,17p	5p,20q
TCGA-XF-A9T0	BLCA	MALE	68	III	ERCC2,PIK3CA	AHR,C3orf70,ERBB2,GNA13		ARID1A,KANSL1,KDM6A,KIAA1267,TP53	CDKN2A,CREBBP,DDX3X,EP300,FAT1,PSIP1,ZFP36L1		9,14,15		4q,8p	5p,8q,17q,20p
TCGA-XF-A9T2	BLCA	MALE	54	III	CTNNB1			ARID1A,FBXW7,KMT2D,STAG2
TCGA-XF-A9T3	BLCA	FEMALE	69	IV		ACTB,HIST1H3B,KIAA0368	ERCC2	STAG2,TP53	ARID2,CHD1,EP300,MLL2,NCOR1,RBL2	CREBBP,RB1	15		5q,6q,8p,17p	5p,6p,7p,8q,20p
TCGA-XF-A9T4	BLCA	MALE	48	IV	HRAS				PSIP1			20
TCGA-XF-A9T5	BLCA	FEMALE	78	IV		ACTB,CUL1,SMARCA2		ARID1A,DDX3X,KMT2C,KMT2D,MLL3,NCOA6,TP53	DIAPH2,MLL,RB1	ATM,FBXW7	4,11,15,18	7,20	8p,19p	1q,2p,3q,5p
TCGA-XF-A9T6	BLCA	FEMALE	88	III		ACTB,KIAA0368,RXRA		ASXL2,EPHA2,TP53,ZFP36L1	ATM,CREBBP,ELF3,EP300,MLL					20q
TCGA-XF-AAMF	BLCA	MALE	68	IV		CLASP2,CTNNB1,GNA13,HIST1H3B,RHOA		RB1	ASXL2,CNOT1,DDX3X,DIAPH2,EP300,EPHA2,FAT1,FBXW7,GPS2,KDM6A,MLL2,NCOR1,RBL2,RBM10,STAG2,WAC	PTEN,TP53	2,22		10q,17p	3p
TCGA-XF-AAMG	BLCA	MALE	49	III	ERCC2,PIK3CA,SPTAN1	ACTB,AHR,C3orf70,CLASP2,HIST1H3B,HIST2H2BE,NRAS,RHOB	BCLAF1	ATM,KMT2D	CDKN1A,CNOT1,EP300,EPHA2,FAT1,KLF5,MLL3,NCOR1,RB1,RBL2,RBM5	THRAP3,TP53			5q,16q,18q,19p	2p,5p,7p,8q,17q,18p
TCGA-XF-AAMH	BLCA	MALE	80	IV	CTNNB1,KRAS,RXRA	ERBB2,HRAS		KLF5						8q,10p,17q
TCGA-XF-AAML	BLCA	MALE	75	II	ERBB3,GNA13	AHR,HIST1H3B,NRAS,SF1	C3orf70,ERBB2,SMARCA2	ARID1A,FAT1	ARID2,CHD1,CNOT1,CREBBP,DDX3X,EP300,MLL,MLL2,MLL3,PTEN,RBL2,RBM10,ZFP36L1	ATM,RB1	4,11,14,15		5q,6q,8p,10q,16q,18q	5p,6p,8q,18p
TCGA-XF-AAMQ	BLCA	FEMALE	59	II		ACTB,AHR,BCLAF1,ERBB2,ERCC2,GNA13,PIK3CA		FAT1,TP53	CDKN2A,PSIP1,RBM5,TSC1	RB1	9,11	7,20	8p,18q	1q,3q,6p,8q,17q,18p,19q
TCGA-XF-AAMT	BLCA	FEMALE	75	IV		ACTB,AHR,ERBB2,HRAS,NRAS,PIK3CA,SF1		KMT2D,MLL2,TP53	ASXL2,CHD1,DIAPH2,EP300,MLL,NCOR1,PSIP1	KMT2C,MLL3	4,15,22		5q,8p,17p,18q	7p,18p
TCGA-XF-AAMW	BLCA	FEMALE	79	IV	HRAS	GNA13			ARID2,CDKN2A,CREBBP,FBXW7,GPS2,MLL,NCOR1,NHLRC1,PSIP1,RBM10	TP53	6,11		4q,8p,9q,10q,17p	8q,17q
TCGA-XF-AAMX	BLCA	FEMALE	87	III	ERBB2	AHR,CLASP2,CUL1,ERBB3,GNA13,HIST1H3B,HIST2H2BE,KRAS,RXRA		ASXL2,KDM6A,TP53	CDKN1A,CHD1,CREBBP,FBXW7,KIAA1267,PSIP1,PTEN,RBM5,THRAP3,ZFP36L1		14		5q,6q,8p,11p,18q	18p
TCGA-XF-AAMY	BLCA	MALE	78	III	SPTAN1	AHR,C3orf70,CTNNB1,CUL1,ERBB3,FGFR3,HIST1H3B,HIST2H2BE,MDM2,RXRA			GPS2,NHLRC1,PSIP1		2,4,6,11,14,15,22	3	5q,8p,9p,10q,17p,18q,19p
TCGA-XF-AAMZ	BLCA	FEMALE	81	IV		ERBB2,ERCC2,FGFR3,MDM2,RHOB	AHR	DIAPH2,KANSL1,KIAA1267	CREBBP,MLL3,NCOR1,PSIP1,PTEN,RBM5,STAG2,TSC1,ZFP36L1		6,9,14,18,22	3,19,20,21	4p,10q,11p,17p	12p
TCGA-XF-AAN0	BLCA	MALE	68	IV	PIK3CA	ACTB,AHR,C3orf70,CUL1,GNA13,RHOA,RXRA,SMARCA2	ERBB2,SPTAN1	ARID1A,TP53	ARID2,FBXW7,MLL2,STAG2	KDM6A,RB1	4,6,11,14,22	19	8p,16q,17p	1q,17q
TCGA-XF-AAN1	BLCA	FEMALE	75	III	FGFR3			ELF3,FBXW7	ARID1A,ATM,CDKN2A,GPS2,KDM6A,NCOR1,PSIP1,TSC1		9		17p	20q
TCGA-XF-AAN2	BLCA	MALE	73	II	AHR,PIK3CA	HRAS,MDM2,SPTAN1	ERBB2	ELF3,FBXW7,KDM6A,RB1	ATM,CREBBP,FAT1,MLL,PTEN	ARID1A,EP300,RBL2	4,14,15,22		8p,16p	8q
TCGA-XF-AAN5	BLCA	FEMALE	61	III	BCLAF1,C3orf70,ERBB2,NFE2L2	ACTB,AHR,CUL1,KIAA0368,KRAS,RXRA		CREBBP,EPHA2,FAT1,STAG2	ARID1A,CDKN2A,NHLRC1			7		8q,12p
TCGA-XF-AAN7	BLCA	MALE	60	IV	SF1	ACTB,GAR1,HIST1H3B	KRAS	KANSL1,TP53	CHD1,CNOT1,ELF3,KLF5,MLL,RBL2	RB1			4p,5q,10q,11p,16q	5p,7p,8q,12p,19q
TCGA-XF-AAN8	BLCA	FEMALE	74	III
TCGA-YC-A89H	BLCA	FEMALE	78	II	ACTB,ERBB3,PIK3CA,SF1		ERCC2	ARID1A,CDKN2A,EP300,FAT1,FBXW7,KANSL1,KMT2C,KMT2D,PSIP1,TSC1					8p	8q,20p
TCGA-YC-A9TC	BLCA	MALE	71	IV	NFE2L2			ATM,FAT1,FBXW7,KMT2D,PTEN	CDKN2A	KMT2C,MLL3				1q
TCGA-YF-AA3L	BLCA	FEMALE	47	II		ERBB2,FGFR3,GAR1,GNA13			CHD1,CNOT1,CREBBP,DIAPH2,EP300,NCOR1,PTEN,RB1,RBL2,STAG2		9,15,16,18,22		2q,5q,6q,10q,11p,17p,19p	17q
TCGA-YF-AA3M	BLCA	MALE	57	II	ERBB3	ACTB,AHR,ERBB2,FGFR3,HIST1H3B,HRAS,PIK3CA,SF1		ARID1A,TP53,WAC	ASXL2,CNOT1,CREBBP,EP300,MLL3,NHLRC1,PTEN,RBL2,RBM5,TSC1,ZFP36L1	NCOR1	14,15,16,22	8	4q,5q,6q,9q,10q,17p,18q,19p	3q,5p,17q,20p
TCGA-ZF-A9R0	BLCA	MALE	82	III		AHR,C3orf70,HIST2H2BE,SMARCA2	RHOB	TP53	ARID2,CDKN2A,CHD1,DDX3X,DIAPH2,FAT1,FBXW7,MLL2,NCOR1,NHLRC1,PSIP1,PTEN,STAG2	KDM6A	4,6,11,18	20	2q,5q,8p,9q,17p	2p,8q
TCGA-ZF-A9R1	BLCA	MALE	81	IV		ERBB3,KRAS,MDM2		CDKN1A	CDKN2A,CHD1,DIAPH2,NCOR1,NHLRC1,PSIP1,STAG2,TSC1,WAC		6,9	20	5q,11p,17p	8q,12p
TCGA-ZF-A9R3	BLCA	FEMALE	53	II	ERBB2,RHOB	AHR,GNA13,KRAS		KDM6A,KMT2D,TSC1	CDKN2A,NCOR1,PSIP1,TP53			7,8,20	9q,17p	2p,5p,10p
TCGA-ZF-A9R4	BLCA	MALE	83	II	ACTB,CUL1,RHOB,SF3B1	BCLAF1,C3orf70,CLASP2,CTNNB1,ERBB2,ERBB3,GNA13,RXRA,SMARCA2,SPTAN1	KIAA0368,KRAS	EP300,KMT2A,MLL,TP53	CHD1,GPS2		15	3,17,20,21	4q,8p,16q	5p,6p,8q,10p,12p
TCGA-ZF-A9R5	BLCA	MALE	59	III	FGFR3,NRAS			EP300,KANSL1,KDM6A,KMT2D
TCGA-ZF-A9R7	BLCA	FEMALE	76	II	C3orf70,ERBB2	HIST2H2BE		ARID1A,CDKN1A,FBXW7	CDKN2A,EP300,FAT1,MLL,NCOR1,TP53		4,22		5q,6q,9q,17p,18q	1q,5p,18p,20q
TCGA-ZF-A9R9	BLCA	MALE	58	IV	SMARCA2	CUL1,ERBB2,GNA13		ARID1A,KLF5,WAC	CDKN2A,CHD1,DDX3X,EP300,KDM6A,MLL2,NCOR1,PSIP1,STAG2		9,15,18,22		2q,5q,6q,17p	7q,8q,10p,17q
TCGA-ZF-A9RE	BLCA	FEMALE	78	II	FGFR3	GNA13,NRAS	PIK3CA	STAG2,THRAP3,TP53	GPS2,NCOR1,PSIP1,PTEN		4,9		8p,10q,17p	3q,8q
TCGA-ZF-A9RF	BLCA	MALE	74	II	ERBB2	CTNNB1,GAR1,HIST1H3B,PIK3CA,RHOA		ARID1A,KMT2A,TP53	CNOT1,CREBBP,ELF3,EP300,FBXW7,KLF5,MLL3,RBL2	ATM,RB1			8p,16q	7p,10p,18p
TCGA-ZF-A9RL	BLCA	MALE	61	II	FGFR3,NRAS,PIK3CA	ERCC2		CDKN1A,FAT1,KANSL1,TSC1	CDKN2A,CHD1,DIAPH2,GPS2,MLL3,NCOR1,PSIP1	CREBBP,TP53	9,15	21	5q,8p,11p,17p,18q,19p	5p,8q,19q,20p
TCGA-ZF-A9RM	BLCA	MALE	70	II	SF1	C3orf70,CLASP2,ERBB2,NRAS,PIK3CA,RXRA,SMARCA2	RHOA	TP53	GPS2,PTEN,RB1,ZFP36L1		2,14,18,22		5q,11p,17p	20q
TCGA-ZF-A9RN	BLCA	FEMALE	67	III		CUL1,ERBB2,ERCC2,GAR1,MDM2,SMARCA2		FAT1	ATM,CDKN2A,CTNND1,EP300,FBXW7,KLF5,MLL,NCOR1,PTEN,RBL2,RBM5,ZFP36L1	CREBBP,TP53	11,14		2q,4p,5q,8p,9q,10q,16p,17p	1q,2p,3q,8q,10p
TCGA-ZF-AA4R	BLCA	MALE	67	IV	ERBB2,SF3B1	AHR,ERCC2,GNA13,HIST1H3B,PIK3CA	HIST2H2BE	CREBBP	ATM,CHD1,CNOT1,DDX3X,EP300,FAT1,PTEN,RBM5,TP53				5q,8p,19p	2p,3q,5p,6p,10p
TCGA-ZF-AA4T	BLCA	MALE	65	IV		AHR,C3orf70,CLASP2,CUL1,ERBB2,GNA13,NRAS,PIK3CA,RHOB,RXRA		TP53	ATM,CHD1,CNOT1,CREBBP,FAT1,FBXW7,MLL,NCOR1,PTEN,RBL2,WAC	RB1	11,14,22		4p,5q,6q,8p,10q,16q,17p,18q	2p,3p,6p,7q,19q,20q
TCGA-ZF-AA4U	BLCA	MALE	70	III	NFE2L2,PIK3CA,RHOB	MDM2	FGFR3		ATM,CDKN2A,CNOT1,CREBBP,EP300,MLL,MLL2,PSIP1,PTEN,STAG2,TSC1		11,16,18,22	20,21	8p,9q,10q	8q
TCGA-ZF-AA4V	BLCA	MALE	66	III	ERBB2,ERCC2,HIST1H3B	ACTB,HIST2H2BE,MDM2,SPTAN1	SMARCA2	EP300,KMT2C	CHD1,CNOT1,CREBBP,RBL2		4,15,18,22		2q,5q,8p,10q,11p,16q,17p	2p,3q,20p
TCGA-ZF-AA4X	BLCA	MALE	56	II	HIST2H2BE,PIK3CA	AHR,C3orf70,ERBB2,GNA13,RHOA,SMARCA2	HIST1H3B	ARID1A,CTNND1,DIAPH2,TP53	ASXL2,CREBBP,EP300,EPHA2,MLL2,PTEN	ATM,RB1		3,7,17	10q	5p,6p,8q,10p,18p
TCGA-ZF-AA51	BLCA	FEMALE	69	II	ZEB2	FGFR3,GAR1,NRAS,RHOA,RHOB	ERCC2	ARID1A,DDX3X,EP300,KDM6A,KMT2C	ARID2,CHD1,CNOT1,CREBBP,MLL,MLL2,NCOR1,PSIP1,PTEN,RBL2,TSC1	TP53	9,14,16	1,20,21	4p,5q,6q,8p,10q,17p,18q	2p,3p,5p,10p,19q
TCGA-ZF-AA52	BLCA	MALE	70	III	PIK3CA	C3orf70,ERBB2,RHOA		TP53	ARID2,ATM,CHD1,CTNND1,EP300,MLL,MLL2,PTEN		14,15,22	1,3,17,20,21	5q,6q,8p,10q,11p,18q	5p,8q,10p,18p
TCGA-ZF-AA54	BLCA	MALE	71	III		CLASP2,CTNNB1,ERCC2,HIST1H3B,NRAS,PIK3CA,RHOA	KRAS	ASXL2	ARID1A,CDKN2A,CREBBP,EPHA2,FBXW7,KLF5,MLL,MLL3	TP53,TSC1	9	3,19,20	4q,6q,16p	2p,5p,6p,8q,10p,12p
TCGA-ZF-AA5H	BLCA	FEMALE	60	IV		ACTB,GAR1,GNA13,HIST1H3B,HIST2H2BE,NRAS,PIK3CA		TP53,TSC1	ARID2,ASXL2,ATM,ELF3,EP300,FAT1,MLL,MLL2,MLL3,RB1,RBL2		2,11,15,22		5q,6q,8p,16p,19p	5p,17q,18p,20p
TCGA-ZF-AA5N	BLCA	FEMALE	62	IV	HRAS,RHOA			ARID1A,ELF3,FAT1,ZFP36L1				20		8q
TCGA-3C-AAAU	BRCA	FEMALE	55	Stage X		CHD4,MYC		EP300,GATA3	RB1		2,4,9,10,13,14,22	20	3p,6q,11q,17p
TCGA-3C-AALI	BRCA	FEMALE	50	II		ERBB2,FOXA1		CTCF	NF1,PTEN,RB1	TP53	10,13,18	7,8,20	1p,4p,6q,9p,17p	1q,3q,5p,17q
TCGA-3C-AALJ	BRCA	FEMALE	62	II		ERBB2,FOXA1		GATA3	BRCA1,EP300,MAP2K4,NCOR1,NF1		4,14,15,22		8p,17p,19p	1q,20q
TCGA-3C-AALK	BRCA	FEMALE	52	I	PIK3CA	ERBB2			BRCA1,NF1	MAP2K4,NCOR1			16q,17p	1q,17q
TCGA-4H-AAAK	BRCA	FEMALE	50	III		MYC	ERBB2		CBFB,CDH1,MAP2K4				2p,8p,16q	17q,19q
TCGA-5L-AAT0	BRCA	FEMALE	42	II	PIK3CA			ARID1A	CBFB	CDH1			16q,17p	1q
TCGA-5T-A9QA	BRCA	FEMALE	52	II		ERBB2			ARID1A,MLL3				1p,6q,11q	1q,6p,8q,10p,17q,20q
TCGA-A1-A0SB	BRCA	FEMALE	70	I
TCGA-A1-A0SD	BRCA	FEMALE	59	II		MYC		PTEN	CBFB		13,18,22	20	1p,9p,11q,16q,17p
TCGA-A1-A0SF	BRCA	FEMALE	54	II		AKT1,FOXA1			BAP1,CBFB			7,20	16q,17p	1q,8q,10p,12p,16p,19q
TCGA-A1-A0SG	BRCA	FEMALE	61	II				MAP3K1	CBFB				8p,16q	8q,16p
TCGA-A1-A0SI	BRCA	FEMALE	52	II			PIK3CA	BRCA1,NF1,TP53	MAP2K4	RB1	4,13,15,18	20	16q,17p	1q,3q,16p
TCGA-A1-A0SJ	BRCA	FEMALE	39	III		ERBB2,KRAS			MAP2K4		9	5,8,20	10q,11q,17p,18p,19p	1q,7p,10p,16p,17q,19q
TCGA-A1-A0SK	BRCA	FEMALE	54	II		KRAS,MYC	CHD4	TP53	BAP1,CDH1,GATA3,MAP2K4,MAP3K1,RB1		4,10,14,17		3p,5q,8p,16q	8q
TCGA-A1-A0SM	BRCA	MALE	77	II		ERBB2			BRCA1				9q,16q	1q
TCGA-A1-A0SN	BRCA	FEMALE	50	II		CHD4,ERBB2,FOXA1,KRAS					4,13,22	5,12,20	1p,2q,6q,8p,16q	1q,7p
TCGA-A1-A0SP	BRCA	FEMALE	40	II		CHD4,KRAS,MYC,PIK3CA			BAP1,MAP2K4,MAP3K1,PTEN,RB1	TP53	10,13,14,15		3p,5q,17p	5p,8q,12p
TCGA-A2-A04N	BRCA	FEMALE	66	I	PIK3CA	ERBB2		MAP3K1	CBFB				8p	8q,16p
TCGA-A2-A04R	BRCA	FEMALE	36	I		MYC			TP53				1p,6q,9q,17p	1q
TCGA-A2-A04U	BRCA	FEMALE	47	II		MYC			ARID1A,BAP1,CDH1,KDM6A,MAP3K1,MLL3,NCOR1,NF1,RB1	TP53	13,14,15	1	3p,4p,5q,6q,8p,16q	3q,7q,8q
TCGA-A2-A0CK	BRCA	FEMALE	60	III		ERBB2			CASP8,CBFB,NCOR1	CDH1			11q,16q,17p	1q
TCGA-A2-A0CS	BRCA	FEMALE	73	IV	PIK3CA			CDKN1B,KMT2C	CBFB	PTEN	2,4,10,13,15,22	20	1p,6q,16q	1q,16p
TCGA-A2-A0CV	BRCA	FEMALE	41	II		PIK3CA			BRCA1,EP300,RB1		2,4,13,17,22	7,8,20	6q,16q	1q,3q,16p
TCGA-A2-A0CW	BRCA	FEMALE	67	II	PIK3CA	FOXA1,SF3B1			BAP1,RB1	TP53	4,13,14,15,22		1p,3p,8p,17p,18q	1q,20q
TCGA-A2-A0D3	BRCA	FEMALE	42	I	PIK3CA			GATA3,KMT2C	CBFB			8	16q	1q,16p
TCGA-A2-A0ES	BRCA	FEMALE	52	II
TCGA-A2-A0SU	BRCA	FEMALE	66	II				GATA3	CBFB		22		16q	16p
TCGA-A2-A0SX	BRCA	FEMALE	48	I		MYC,PIK3CA,SF3B1		TP53	BAP1		18,22		3p,4q,5q,8p	1q
TCGA-A2-A0SY	BRCA	FEMALE	62	III	FOXA1,PIK3CA	ERBB2			BRCA1	CDH1			16q	1q
TCGA-A2-A0T0	BRCA	FEMALE	59	II		AKT1,MYC			ARID1A,CDKN1B,KDM6A,PTEN,TBX3				9p	1q
TCGA-A2-A0T3	BRCA	FEMALE	37	I		ERBB2,FOXA1,KRAS,MYC,PIK3CA				TP53	2,13,15,18		1p,3p,4p,5q,6q,8p,10q,11q,16q,17p	1q,7q,8q,10p,16p,19q
TCGA-A2-A0T5	BRCA	FEMALE	39	II		MYC		EP300,GATA3,NCOR1		CBFB		8	16q	1q,16p
TCGA-A2-A0T6	BRCA	FEMALE	50	II	ERBB2	MYC				CDH1	22		6q,16q	1q,19q
TCGA-A2-A0YC	BRCA	FEMALE	59	II	PIK3CA	ERBB2			CBFB,TP53	NCOR1			16q	1q,16p,17q
TCGA-A2-A0YD	BRCA	FEMALE	63	II				MAP3K1		CDH1	22	20	16q	1q,16p
TCGA-A2-A0YE	BRCA	FEMALE	48	II		AKT1,CHD4,ERBB2,KRAS,PIK3CA,SF3B1		BAP1	MAP3K1,PTEN,TBX3	RB1,TP53	4,9,13,18,22		1p,3p,5q,10q,16q,17p	5p,7p,10p,12p,16p,20q
TCGA-A2-A0YG	BRCA	FEMALE	63	III		AKT1,ERBB2,PIK3CA			TP53		2,4,11,13,14,15,17,18,22	7,20	1p,3p,6q,8p,9p,10q,19p	5p,8q,10p
TCGA-A2-A0YH	BRCA	FEMALE	53	III	PIK3CA	AKT1,CHD4,ERBB2,FOXA1,MYC		TP53	CBFB		2	20	1p,4p,5q,8p,9q,17p	1q,8q,16p,19q
TCGA-A2-A0YJ	BRCA	FEMALE	39	III		ERBB2,MYC		TP53	CASP8		4,14,15	7,20	5q,8p,10q,11p	1q,6p,8q,10p,16p
TCGA-A2-A0YM	BRCA	FEMALE	67	II		CHD4,KRAS,MYC,PIK3CA,SF3B1		KMT2C,MLL3,TP53	KDM6A,PIK3R1,RB1		11,14,15,22		1p,2p,3p,4p,5q,8p,10q,16q,18q,19p	3q,6p,8q,12p
TCGA-A2-A0YT	BRCA	FEMALE	56	III			PIK3CA	KMT2C,MLL3,TP53	BAP1		9,11,13,14,18,22		2q,6q,8p,17p,19p	1q,5p,8q,16p,20q
TCGA-A2-A1FV	BRCA	FEMALE	74	II		MYC,SF3B1			CBFB,TP53	CDH1	13	7	16q,17p	8q
TCGA-A2-A1FW	BRCA	FEMALE	62	III		CHD4,FOXA1,MYC,PIK3CA			BAP1,CASP8		2,13,22		1p,4p,6q,8p,9p,11q,17p,19p	7p,8q,20q
TCGA-A2-A1FX	BRCA	FEMALE	61	III		ERBB2			CASP8,CBFB		9,18	20	6q,8p,11q,16q	6p,8q,16p
TCGA-A2-A1FZ	BRCA	FEMALE	63	II			PIK3CA		BAP1					1q,3q
TCGA-A2-A1G0	BRCA	FEMALE	49	II	PIK3CA	ERBB2,MYC		CDH1	CBFB	MAP2K4		1,5,7,8,20	17p	16p,17q,19q
TCGA-A2-A25C	BRCA	FEMALE	50	II	PIK3CA	AKT1,FOXA1					4,18		1p,6q	1q,6p
TCGA-A2-A25D	BRCA	FEMALE	90	III	PIK3CA	MYC			CBFB,CDH1,MAP2K4		13,18		8p,17p	8q
TCGA-A2-A25E	BRCA	FEMALE	34	III		ERBB2,MYC			BAP1,RB1				6q,9p	1q,8q,20q
TCGA-A2-A3KD	BRCA	FEMALE	47	III		AKT1,FOXA1,MYC			CBFB,TP53				16q	1q
TCGA-A2-A3XT	BRCA	FEMALE	45	II		MYC		TP53	CASP8,CBFB,CDH1,CDKN1B,CTCF,KDM6A,MAP2K4,NCOR1,NF1,PTEN,RB1	USP9X	13,14,18		5q,9q,10q,16q,17p	1q
TCGA-A2-A3XU	BRCA	FEMALE	35	II		MYC			CBFB,CDH1,CTCF,EP300,RB1		14,15	5	8p	1q,8q
TCGA-A2-A3XV	BRCA	FEMALE	46	II			ERBB2	TP53	MAP2K4,NCOR1				6q,9p,17p	6p,17q
TCGA-A2-A3XX	BRCA	FEMALE	49	II		ERBB2,MYC			MAP3K1,PIK3R1,RB1		9,11,13,14,15		3p,5q,8p,19p	1q,6p,8q,16p,20q
TCGA-A2-A3Y0	BRCA	FEMALE	57	II		CHD4,MYC		MAP3K1	EP300,MAP2K4,NCOR1,NF1,PIK3R1,PTEN,RB1,USP9X	TP53	11,14,17,22
TCGA-A2-A4S1	BRCA	FEMALE	66	II				TP53	BRCA1,CDH1,CDKN1B,GATA3,MAP2K4,NCOR1,PTEN	NF1	10,13,18	5,7,8,20	3p,9p,17p	3q,6p,16p
TCGA-A2-A4S2	BRCA	FEMALE	62	III	PIK3CA			CDH1,TBX3	BRCA1		13	5,8,20		1q,16p,19q
TCGA-A2-A4S3	BRCA	FEMALE	59	II		CHD4,FOXA1,SF3B1		TP53	BAP1,CBFB,EP300,PIK3R1		9,15,22		1p,8p,16q,17p	5p,16p
TCGA-A7-A0CE	BRCA	FEMALE	57	II		CHD4,KRAS,MYC,PIK3CA			CASP8,EP300,RB1,TBX3		22		2q,3p,4p,9q,11p	1q,7q,12p
TCGA-A7-A0CH	BRCA	FEMALE	79	II					CBFB				16q	1q,16p
TCGA-A7-A0D9	BRCA	FEMALE	37	II	PIK3CA	MYC			TP53		9	7	8p	8q
TCGA-A7-A0DA	BRCA	FEMALE	62	II		MYC,PIK3CA		TP53	CASP8,CDKN1B,PIK3R1				4q,5q,8p,9q,10q,11p,18q	3q,6p,8q,10p,19q,20p
TCGA-A7-A0DB	BRCA	FEMALE	56	II	PIK3CA	AKT1,FOXA1			CBFB,EP300		22	5,7,20	16q	1q,3q,16p,19q
TCGA-A7-A13D	BRCA	FEMALE	46	II		AKT1,ERBB2,MYC,PIK3CA,SF3B1		TP53	CBFB,PTEN,RB1		9,11,14,15	7,20	3p,4p,5q,6q,8p,16q,17p,18q,19p	3q,5p,8q,10p,19q
TCGA-A7-A13E	BRCA	FEMALE	62	II		CHD4,KRAS,MYC		TP53	CASP8,TBX3		14,15,22	7,20	2q,4p,5q,8p,11p	1q,5p,8q,10p
TCGA-A7-A13F	BRCA	FEMALE	44	III		ERBB2			CASP8		2,4,9,10,11,13,14,18	8	6q,16q,17p	1q,17q,20q
TCGA-A7-A13G	BRCA	FEMALE	79	II	PIK3CA				CBFB				16q	1q,16p
TCGA-A7-A26E	BRCA	FEMALE	71	III	PIK3CA						11,22		16q	1q
TCGA-A7-A26H	BRCA	FEMALE	72	II		ERBB2	PIK3CA	MAP2K4	BAP1,TP53			8	1p,17p	1q,3q,7p,16p
TCGA-A7-A26I	BRCA	FEMALE	65	II				TP53	BAP1,RB1,TBX3		13,14,15,22	8	3p,4q,5q,16q,17p,19p	5p,6p,7q,10p,19q
TCGA-A7-A26J	BRCA	FEMALE	49	II		CHD4,ERBB2,KRAS					22	5,12,20	6q,8p,11q,16q	1q,6p,8q,16p,17q
TCGA-A7-A2KD	BRCA	FEMALE	53	III		ERBB2,KRAS			MAP2K4	TP53	13,14,15		2p,3p,4p,9p,16q,17p	5p,17q,20q
TCGA-A7-A3RF	BRCA	FEMALE	79	II				KMT2C,RB1
TCGA-A7-A425	BRCA	FEMALE	70	III				CDH1	EP300		2,4,10,13,14,15,17,18,22	5	1p,8p,11q,19p	1q,16p
TCGA-A7-A4SD	BRCA	FEMALE	52	II		CHD4,KRAS,MYC,PIK3CA		KMT2C,MLL3,TP53	PTEN,RB1,TBX3		4,14,15,17,22		5q,9q,11q,19p	1q,12p,19q,20p
TCGA-A7-A4SE	BRCA	FEMALE	54	II		KRAS,MYC,PIK3CA,SF3B1			BRCA1,CDH1,PIK3R1,RB1		10,14		8p,16q	6p,12p,16p,20q
TCGA-A7-A56D	BRCA	FEMALE	84	II		AKT1,FOXA1			ARID1A,BRCA1,CBFB,CTCF,EP300,KDM6A,MAP2K4,MAP3K1,NCOR1,NF1,USP9X	PIK3R1,TP53	4,17,22	20	8p,11p,16q	1q,3q,10p
TCGA-A7-A5ZV	BRCA	FEMALE	62	II		CHD4,KRAS		TP53	ARID1A,BAP1,EP300,KDM6A,MAP3K1,PIK3R1,USP9X		4,13,14,15,22		2q,3p,5q,6q,8p,11q,17p,18q	5p,8q
TCGA-A7-A5ZW	BRCA	FEMALE	47	II	PIK3CA	MYC		KMT2C,MAP3K1					16q	1q
TCGA-A7-A6VV	BRCA	FEMALE	51	II		AKT1,CHD4,MYC,PIK3CA		KMT2C,MLL3	CDH1,MAP2K4,NF1,PTEN,RB1	TP53	13		3p,4p,5q,6q,8p,9q,10q,16q,18q	3q,5p,6p,8q,10p,19q,20q
TCGA-A7-A6VW	BRCA	FEMALE	48	II		KRAS		TP53	ARID1A,CASP8,CBFB,CDH1,CTCF,EP300,KDM6A,MAP2K4,MAP3K1,NCOR1,NF1,PIK3R1,PTEN,RB1,TBX3,USP9X	BRCA1	4,13,14,22		3p,16q,17p	5p,12p
TCGA-A7-A6VX	BRCA	FEMALE	68	II		CHD4,FOXA1,KRAS	PIK3CA	KMT2C,MLL3	CASP8,MAP2K4,NCOR1,RB1	TP53	2,4,17		3p,8p,18p,19p	1q,5p,8q,12p,16p
TCGA-A7-A6VY	BRCA	FEMALE	48	II		MYC		CASP8	ARID1A,BRCA1,CDH1,EP300,MAP2K4,MAP3K1,NCOR1,PTEN,RB1	NF1,TP53	13,14,22		3p,5q,8p,17p
TCGA-A8-A075	BRCA	FEMALE	42	II		AKT1,FOXA1	PIK3CA		TP53		22		1p,8p,9p,16q,17p,18q,19p	6p,7p,8q,16p,20q
TCGA-AC-A23C	BRCA	FEMALE	62	II	PIK3CA	ERBB2		NF1,PTEN	BAP1	NCOR1,TP53			4p,10q,17p
TCGA-AC-A23E	BRCA	FEMALE	50	II	PIK3CA	CHD4,FOXA1,KRAS				NCOR1	15	5,8	17p	1q,6p,10p,12p,16p,19q
TCGA-AC-A23H	BRCA	FEMALE	90	II	CHD4,FOXA1	ERBB2	PIK3CA,SF3B1	ARID1A,MAP3K1,NF1	CDKN1B		18	20	8p,10q	1q,3q,7q,8q
TCGA-AC-A2B8	BRCA	FEMALE	84	II	PIK3CA,SF3B1			CDH1	BRCA1				16q	1q,16p
TCGA-AC-A2BK	BRCA	FEMALE	78	III		MYC		TP53	BAP1,CDH1,RB1		13,14,15,22		1p,3p,5q,16q	1q,5p,6p,8q
TCGA-AC-A2BM	BRCA	FEMALE	41	II		CHD4,KRAS,SF3B1			CBFB,TP53		2,9,13,14,17	20	1p,6q,11q,16q,19p	1q,8q
TCGA-AC-A2FF	BRCA	FEMALE	40	II	PIK3CA			MAP3K1,PTEN	CBFB	CDH1
TCGA-AC-A2FG	BRCA	FEMALE	79	II					CBFB	CDH1			16q	1q,16p
TCGA-AC-A2FK	BRCA	FEMALE	45	III
TCGA-AC-A3QQ	BRCA	FEMALE	54	I		ERBB2			ARID1A,CTCF,MAP2K4,NCOR1	CBFB,CDH1		20	16q,17p	1q,16p
TCGA-AC-A3W5	BRCA	FEMALE	65	II		AKT1,ERBB2,KRAS			CDH1,MAP2K4,NCOR1,NF1,RB1,TP53		17	7	6q,8p,11p,16q,18q	1q,6p,8q,12p,16p,19q,20q
TCGA-AC-A3YI	BRCA	FEMALE	74	III	ERBB2	MYC		CDH1
TCGA-AC-A3YJ	BRCA	FEMALE	66	II	PIK3CA			PTEN						1q
TCGA-AC-A4ZE	BRCA	FEMALE	63	II	FOXA1				CBFB,CDH1,MAP2K4,TP53		13		6q,11q,16q,17p	1q
TCGA-AC-A5EH	BRCA	FEMALE	76	II	PIK3CA			GATA3,KMT2C,MLL3,TP53	BRCA1,KDM6A,MAP2K4,NF1,USP9X			5,12,20	8p,9p,16q,17p,18q	1q,3q,7q,10p,16p,19q
TCGA-AC-A5EI	BRCA	FEMALE	88	I		AKT1,FOXA1,MYC,PIK3CA			CDH1,CTCF	CBFB		7		5p,8q,19q,20q
TCGA-AC-A62V	BRCA	MALE	58	IV		FOXA1			CASP8		9,18	8	2q,4p,19p	1q,5p,7p,10p,16p,20q
TCGA-AC-A62X	BRCA	FEMALE	72	II		MYC,PIK3CA		TP53	ARID1A,CDH1,CTCF,MAP3K1,NCOR1,RB1		2,4,13,14,15,17,18,22		3p,5q,9q,11q,16q,19p	1q,3q,6p,10p
TCGA-AC-A62Y	BRCA	FEMALE	79	II		AKT1,FOXA1,SF3B1			BRCA1,EP300,NCOR1,NF1,TP53	PTEN	4,10,13,17,22	7,20		1q,16p,19q
TCGA-AC-A6NO	BRCA	FEMALE	43	II	PIK3CA			GATA3	CBFB		22	7,20	16q	1q,16p
TCGA-AC-A7VB	BRCA	FEMALE	51	II		AKT1,ERBB2,FOXA1,MYC			CBFB,CDKN1B,EP300,MAP2K4,RB1		13,22		8p,16q,17p,19p
TCGA-AC-A8OP	BRCA	FEMALE	72	I		CHD4,KRAS,MYC		ARID1A	CBFB,MAP2K4,RB1,TP53	NCOR1	18,22		1p,2p,4p,6q,8p,9p,16q,17p	1q,8q,20q
TCGA-AC-A8OR	BRCA	FEMALE	75	I									6q
TCGA-AN-A0XL	BRCA	FEMALE	61	II		ERBB2,MYC	PIK3CA		CBFB,MAP2K4,TP53		13	7,20	8p,16q,17p	1q,5p,8q,16p
TCGA-AN-A0XN	BRCA	FEMALE	68	III		FOXA1,PIK3CA,SF3B1			CDH1		13,15		5q,8p,16q,17p	1q,6p,8q,20q
TCGA-AN-A0XP	BRCA	FEMALE	69	III	PIK3CA			KMT2C	CBFB		2,4,10,18	20	1p,16q,17p	1q
TCGA-AN-A0XR	BRCA	FEMALE	55	III	AKT1			GATA3,TBX3	CBFB,CTCF,EP300	MAP2K4	22		16q,17p	1q,16p
TCGA-AN-A0XS	BRCA	FEMALE	63	III	PIK3CA			MAP3K1	CBFB		4,9,10,11,15,22		1p,8p,16q	8q,16p
TCGA-AN-A0XT	BRCA	FEMALE	54	III		PIK3CA			BAP1,BRCA1,CASP8,CBFB,NF1,RB1		2,4,22		8p,16q,17p	16p
TCGA-AN-A0XU	BRCA	FEMALE	54	II		CHD4,ERBB2,KRAS,MYC,PIK3CA,SF3B1		TP53	BAP1,CDH1,CDKN1B,MAP2K4,RB1	BRCA1	4,13		5q,8p,9q,10q,17p,18p	5p
TCGA-AN-A0XV	BRCA	FEMALE	67	III		MYC					13		9p
TCGA-AN-A0XW	BRCA	FEMALE	36	III				KMT2C,NF1,PTEN					4q,6q,9p,11q	1q,19q
TCGA-AO-A03N	BRCA	FEMALE	59	II	PIK3CA	AKT1,FOXA1,KRAS		TP53	ARID1A,PTEN		4,13,17,18,22	7,12,20	1p,8p,16q	1q,6p,16p
TCGA-AO-A03V	BRCA	FEMALE	41	I				TP53	BRCA1,MAP2K4,NF1		17		9p	5p,10p,16p,20p
TCGA-AO-A0JG	BRCA	FEMALE	49	III				GATA3,KMT2C,PIK3R1	BAP1,BRCA1		22		6q,8p,11q,18p	1q
TCGA-AO-A124	BRCA	FEMALE	38	II		CHD4,ERBB2,KRAS,MYC,PIK3CA			BAP1,CASP8,PTEN	TP53			3p,4p,5q,8p,9q,11q,16q,17p	6p,7p,12p
TCGA-AO-A125	BRCA	FEMALE	72	II	PIK3CA				CBFB,CTCF			7	16q	1q,16p
TCGA-AO-A126	BRCA	FEMALE	39	II	PIK3CA				ARID1A,BAP1,CBFB,MAP2K4,MLL3,RB1				8p,16q,17p
TCGA-AO-A129	BRCA	FEMALE	29	II		MYC,PIK3CA		TP53	BRCA1,NF1,PTEN,RB1,TBX3		4,14		5q,8p,17p	1q,5p
TCGA-AO-A12A	BRCA	FEMALE	47	II	PIK3CA				CBFB		2,4,22	5,20	1p,16q	1q,6p,10p,16p,19q
TCGA-AO-A12E	BRCA	FEMALE	51	II		ERBB2,KRAS,MYC	CHD4		CBFB,CDH1		13,18,22	5,7,12,20	11q,16q	8q,16p,17q
TCGA-AO-A12F	BRCA	FEMALE	36	II		AKT1,KRAS,MYC,SF3B1			KDM6A,TBX3		4,13,14,15		5q,9q,11p	1q,7q,8q,10p,12p,19q,20q
TCGA-AO-A12G	BRCA	FEMALE	75	II				TP53	BAP1,CBFB,CDH1,NCOR1	PTEN			8p,16q,17p	1q,8q
TCGA-AO-A12H	BRCA	FEMALE	69	II	AKT1			NF1
TCGA-AO-A1KR	BRCA	FEMALE	51	II	PIK3CA			BRCA1	CDH1,CTCF,KDM6A,MAP2K4,NCOR1,RB1,USP9X		13,14		5q,8p,9q,16q,17p	1q,3q,5p,10p,19q
TCGA-AO-A1KT	BRCA	FEMALE	78	II					ARID1A,CASP8,CBFB,RB1		13		6q,8p,11q,18q	1q,8q,16p,20q
TCGA-AQ-A04H	BRCA	FEMALE	61	III		ERBB2,MYC,PIK3CA		TP53			13,15,18		17p	1q,3q,5p,8q,10p,16p,20q
TCGA-AQ-A0Y5	BRCA	FEMALE	70	III	PIK3CA	CHD4,ERBB2,FOXA1,KRAS			BRCA1,CASP8,TP53		4,9,18	12	1p,2q,8p,17p	1q,6p,8q,10p,16p
TCGA-AQ-A1H2	BRCA	FEMALE	84	III	PIK3CA				ARID1A,CBFB,RB1	KMT2C,MLL3	13,18	20	8p,16q	7p,16p
TCGA-AQ-A1H3	BRCA	FEMALE	49	III	CHD4	ERBB2		CDKN1B,TBX3		CBFB		7,8	16q,17p	1q,16p,17q
TCGA-AQ-A54O	BRCA	MALE	51	II	PIK3CA				ARID1A,BRCA1,CASP8,EP300,NCOR1,NF1,PTEN,RB1			7,20	6q	1q,3q,5p,8q,10p,16p,19q
TCGA-AR-A0TP	BRCA	FEMALE	43	II		PIK3CA		TP53	BAP1,BRCA1,CASP8,MAP2K4,NF1,RB1				5q,8p,17p	1q,8q
TCGA-AR-A0TQ	BRCA	FEMALE	27	III		CHD4,ERBB2,FOXA1,KRAS,MYC		GATA3,PIK3R1				12,20	1p,6q,19p	17q,19q
TCGA-AR-A0TR	BRCA	FEMALE	68	II	PIK3CA	FOXA1			TP53		4,10,13,15,22	5,7	6q,9p	1q,6p,16p
TCGA-AR-A0TV	BRCA	FEMALE	66	II		FOXA1,MYC		NCOR1,TP53	CBFB,MAP3K1,MLL3,PIK3R1,RB1		11,13,15		5q,8p,9p,10q,16q	5p,6p,16p,20q
TCGA-AR-A0TW	BRCA	FEMALE	50	III		FOXA1,MYC			PTEN	NCOR1	22		5q,6q,8p,10q,17p,19p	8q,16p,19q,20q
TCGA-AR-A0TZ	BRCA	FEMALE	43	III	PIK3CA			KMT2C	BAP1,CBFB		13,22		2p,6q,9p,11q,16q,17p
TCGA-AR-A0U0	BRCA	FEMALE	73	II		MYC		KMT2C,PIK3R1,TP53	CDKN1B,MAP3K1,PTEN		11,13,14,22		8p,9q	6p,8q,20p
TCGA-AR-A0U2	BRCA	FEMALE	47	III		ERBB2,KRAS,MYC		TP53	BAP1,CBFB,MAP3K1		13,22	20	1p,5q,6q,8p,9p,10q,11q,16q,17p,19p	1q,16p
TCGA-AR-A0U3	BRCA	FEMALE	59	II		CHD4			TP53		4,9,17,22		1p,8p,11q,16q	7p
TCGA-AR-A1AH	BRCA	FEMALE	51	II		CHD4,KRAS			BAP1,CDH1,CDKN1B,PTEN,RB1	TP53	4,9,13,14,15,22		5q,16q,17p
TCGA-AR-A1AI	BRCA	FEMALE	47	II		MYC,PIK3CA		TP53	BAP1,PIK3R1,PTEN,RB1		9,13,14,15	1,8	3p,4p,17p,18p	3q,5p,7q,10p,16p,20p
TCGA-AR-A1AK	BRCA	FEMALE	70	I		ERBB2,MYC			CBFB		13	5,12	8p,11q,16q	1q,8q,10p,16p,17q,20q
TCGA-AR-A1AN	BRCA	FEMALE	46	II		PIK3CA			BRCA1,CASP8	TP53	4,17,22		2p,8p	1q
TCGA-AR-A1AO	BRCA	FEMALE	47	II	FOXA1		PIK3CA
TCGA-AR-A1AP	BRCA	FEMALE	80	I		FOXA1		TP53	CBFB,CDH1		9,18,22	20	8p,16q	1q,8q
TCGA-AR-A1AR	BRCA	FEMALE	50	III		KRAS,PIK3CA			CDH1,CDKN1B,TBX3	TP53	13,15,17,22		4p,5q,8p,16q	1q
TCGA-AR-A1AS	BRCA	FEMALE	54	II	KRAS,PIK3CA			MAP2K4,TP53					8p,17p	1q,3q,16p
TCGA-AR-A1AU	BRCA	FEMALE	39	III		MYC		MAP2K4					11q,17p	1q,8q
TCGA-AR-A1AV	BRCA	MALE	68	II	PIK3CA	ERBB2,KRAS		GATA3			2,4,9,10,11,13,14,18,22		1p,3p,8p	1q,16p
TCGA-AR-A1AY	BRCA	FEMALE	65	I		MYC		MAP3K1	CASP8,PTEN,RB1	TP53	4,14,17		2q,5q,9q,10q	1q,5p,8q,10p
TCGA-AR-A24H	BRCA	FEMALE	65	II		CHD4,ERBB2,KRAS,MYC,PIK3CA,SF3B1			ARID1A,CASP8,CDH1,RB1,TP53		11,14,15,18,22		2q,10q,16q,19p	12p,17q
TCGA-AR-A24K	BRCA	FEMALE	46	II		ERBB2,FOXA1,MYC	PIK3CA	TP53	CASP8		2,4,13,22		5q,6q,8p,9q,16q	1q
TCGA-AR-A24L	BRCA	FEMALE	26	II		ERBB2			BAP1		13		8p,11q,16q,17p	1q,16p,20q
TCGA-AR-A24M	BRCA	FEMALE	38	III		FOXA1	PIK3CA	PIK3R1						1q,3q
TCGA-AR-A24N	BRCA	FEMALE	54	I				KMT2C	CBFB,RB1		13			1q,16p
TCGA-AR-A24P	BRCA	FEMALE	47	I		ERBB2		GATA3,TP53		CBFB	22		6q,16q,17p	1q,16p,17q
TCGA-AR-A24Q	BRCA	FEMALE	49	II		CHD4,KRAS,PIK3CA,SF3B1		CASP8,PTEN	BAP1,BRCA1,KDM6A		4,13,14		5q	6p,7q,12p,16p,20q
TCGA-AR-A24R	BRCA	FEMALE	45	III		AKT1,FOXA1					15,18,22		1p,6q,9p,17p,19p	1q,8q,20q
TCGA-AR-A24S	BRCA	FEMALE	61	I	PIK3CA	MYC		KMT2C,TP53	BAP1,CDH1		9,13,15,22		3p,5q,8p,16q,17p	8q,10p,20p
TCGA-AR-A24V	BRCA	FEMALE	52	II		ERBB2,KRAS,PIK3CA					2,4,9,13,14,15,18	5,20	6q,8p,16q,17p	8q,17q
TCGA-AR-A24X	BRCA	FEMALE	52	II	AKT1				CBFB,CDH1		22		16q	1q,16p
TCGA-AR-A24Z	BRCA	FEMALE	57	II		CHD4,KRAS			BAP1		13	12,20	5q,8p,9p,11p,17p	1q,8q,17q,19q
TCGA-AR-A251	BRCA	FEMALE	51	III		MYC,PIK3CA			BAP1,CBFB,CDH1,CDKN1B,CTCF,PTEN,RB1		13,14		4p,5q,8p,16q	3q,8q,10p
TCGA-AR-A254	BRCA	FEMALE	50	III		ERBB2,MYC				TP53			8p,10q,16q,17p	1q,5p,8q,16p,20p
TCGA-AR-A255	BRCA	FEMALE	62	I		ERBB2	PIK3CA		BAP1		13,14,18,22	5	1p,3p,4p,6q,8p,9p,11q,16q,17p	3q,6p,16p,17q,19q,20q
TCGA-AR-A256	BRCA	FEMALE	45	II		MYC,PIK3CA,SF3B1			BAP1,CDKN1B	TP53	14,15,22		3p,4p,8p,16q,17p,18p	1q,3q,8q,10p,20q
TCGA-AR-A2LE	BRCA	FEMALE	69	I				ARID1A		CDH1,NCOR1			8p,16q,17p	1q
TCGA-AR-A2LK	BRCA	FEMALE	62	III	PIK3CA	ERBB2,FOXA1,KRAS,MYC		CDH1	CASP8		2,9,10,13,15,22	5,20	1p,8p,11q,16q,17p	1q,8q,16p,17q
TCGA-AR-A2LM	BRCA	FEMALE	49	II	PIK3CA	KRAS			CDH1				16q,17p	1q,16p
TCGA-AR-A5QN	BRCA	FEMALE	68	III		AKT1,MYC			CBFB,CDH1,EP300,TP53		22		1p,4p,8p,18p	1q
TCGA-B6-A0I1	BRCA	FEMALE	73	II		AKT1,ERBB2	MYC	TP53	ARID1A,PIK3R1,PTEN,RB1		13	20	4p,8p	1q,5p,8q
TCGA-B6-A0RH	BRCA	FEMALE	51	II		ERBB2	PIK3CA	TP53	BRCA1,CBFB,MAP2K4,NCOR1,NF1		4	20	8p,16q,17p,18p	1q,8q
TCGA-B6-A0RL	BRCA	FEMALE	60	II		SF3B1			CASP8,CBFB,PTEN,RB1	EP300	13,22		1p,10q,11q,16q	16p,20q
TCGA-B6-A0RM	BRCA	FEMALE	57	Stage X		MYC		MAP3K1	CBFB				8p,16q	8q,16p
TCGA-B6-A0RN	BRCA	FEMALE	60	I	PIK3CA			CBFB	CDH1,EP300		22		16q	1q,16p
TCGA-B6-A0RO	BRCA	FEMALE	71	III	PIK3CA	AKT1,FOXA1,KRAS			BAP1,EP300		9	12,20	6q,19p	1q,6p,10p,16p
TCGA-B6-A0RP	BRCA	FEMALE	73	III			PIK3CA	CASP8,KMT2C	CBFB,CDKN1B		9,13,15,18,22	8	1p,5q,16q	1q,3q,16p
TCGA-B6-A0WS	BRCA	FEMALE	58	Stage X		PIK3CA			BAP1,CBFB,RB1		13,14		3p,8p,16q,17p	8q,16p
TCGA-B6-A0WT	BRCA	FEMALE	61	II	SF3B1			PTEN					8p	1q,16p
TCGA-B6-A0WW	BRCA	FEMALE	58	Stage X	PIK3CA	FOXA1		PTEN	BAP1,CBFB,RB1		18		1p,8p,9p,11p,16q	1q,8q
TCGA-B6-A0WZ	BRCA	FEMALE	50	II		FOXA1,SF3B1	AKT1	MAP2K4	CBFB,NCOR1,TP53	CTCF		7	17p	16p,19q
TCGA-B6-A0X0	BRCA	FEMALE	54	I	PIK3CA				CBFB				16q	1q,16p
TCGA-B6-A0X1	BRCA	FEMALE	48	II		CHD4,ERBB2,KRAS,MYC,PIK3CA			MAP3K1,RB1,TP53		4,13,14		10q,16q,17p,18p,19p
TCGA-B6-A0X5	BRCA	FEMALE	61	II	PIK3CA				RB1		13		8p	8q
TCGA-B6-A0X7	BRCA	FEMALE	62	Stage X	PIK3CA				CBFB	CDH1			8p,16q,17p	1q,8q
TCGA-B6-A1KN	BRCA	FEMALE	57	III		ERBB2,FOXA1		TP53			10,11,13,17,22		1p,2q,6q,8p,19p	8q,20q
TCGA-B6-A2IU	BRCA	FEMALE	62	II					CBFB,CDKN1B,RB1	CDH1	13	8	6q,16q,18q	1q,16p
TCGA-B6-A409	BRCA	FEMALE	44	III		MYC			ARID1A,BRCA1,EP300,NCOR1,NF1,PIK3R1,PTEN,RB1	TP53	13,14,15,17,18,22		3p,4p,5q,8p,11p,19p	1q,5p,6p,7q,8q,10p,20p
TCGA-B6-A40B	BRCA	FEMALE	76	I	PIK3CA	AKT1,FOXA1,KRAS,MYC			ARID1A,CBFB,EP300,RB1	CDH1	22	5	1p,11q,16q	1q
TCGA-B6-A40C	BRCA	FEMALE	51	II		MYC		GATA3	CBFB,CTCF,EP300	CDH1	15,22		6q,16q	1q,6p,8q,16p
TCGA-BH-A0AU	BRCA	FEMALE	45	II		CHD4,ERBB2,KRAS,PIK3CA					9,14	7,8,12,20	5q,6q	1q,3q,5p,16p,17q,19q
TCGA-BH-A0AV	BRCA	FEMALE	52	I		KRAS		TP53	BRCA1,RB1				4q,5q,8p,16q,17p,18p,19p	12p
TCGA-BH-A0AY	BRCA	FEMALE	62	II					BRCA1,CBFB,CDH1,NF1		2,13,14,15,18,22		1p,3p,5q,8p,16q,17p,19p	1q,7p,8q,16p
TCGA-BH-A0AZ	BRCA	FEMALE	47	III		ERBB2		GATA3	BAP1,CDKN1B				9p	1q
TCGA-BH-A0B0	BRCA	FEMALE	56	I	PIK3CA			TP53	BRCA1,CBFB,NF1,RB1		4,17,22		6q,16q	1q
TCGA-BH-A0B3	BRCA	FEMALE	53	II		PIK3CA			CDKN1B,PTEN		22			1q,5p,6p,8q,16p,19q
TCGA-BH-A0BA	BRCA	FEMALE	51	III	PIK3CA	FOXA1,KRAS			CASP8,CBFB		2,10,11,13,15,17,18	5,7,8,12,20	1p,4q,6q,16q	1q,6p,16p,19q
TCGA-BH-A0BC	BRCA	FEMALE	60	III		FOXA1	PIK3CA	TP53	BAP1,BRCA1,CBFB,NF1		13		17p	1q
TCGA-BH-A0BG	BRCA	FEMALE	73	I		CHD4,KRAS,MYC		TP53	BAP1		14		3p,5q,8p,19p	1q,6p,8q,10p,12p,16p,19q
TCGA-BH-A0BL	BRCA	FEMALE	35	I		CHD4,PIK3CA,SF3B1		TP53	RB1		9,11,13,17,22		1p,4p,5q,19p	10p,20p
TCGA-BH-A0BM	BRCA	FEMALE	54	II	PIK3CA				MAP2K4,TP53				6q,16q,17p	1q
TCGA-BH-A0BP	BRCA	FEMALE	76	I		AKT1,PIK3CA			BRCA1,CBFB,CDKN1B,MAP2K4,NF1,RB1	TP53	4,13		5q,8p,11p,16q,18p	5p,7p,8q,16p,20q
TCGA-BH-A0BS	BRCA	FEMALE	55	III	AKT1				CBFB				16q	1q
TCGA-BH-A0BT	BRCA	FEMALE	56	II	PIK3CA	AKT1,ERBB2,FOXA1			CBFB,EP300		2,4,10,15,18,22		5q,6q,8p,9q,16q	1q,6p,8q,16p
TCGA-BH-A0BV	BRCA	FEMALE	78	II		ERBB2,PIK3CA			CASP8		2,4,9,10,13,22		1p,8p,11q	1q
TCGA-BH-A0BW	BRCA	FEMALE	71	I		ERBB2		KMT2C,MLL3,RB1	BAP1,CDKN1B,MAP2K4,PTEN,TBX3,TP53		13,14		5q,6q,8p,9p,10q,17p,18q,19p
TCGA-BH-A0BZ	BRCA	FEMALE	59	III		ERBB2			TP53		13,15,18,22	1,5,7,8	17p,19p	6p,17q,20q
TCGA-BH-A0C1	BRCA	FEMALE	61	III	ERBB2	CHD4,KRAS,MYC,SF3B1				CDH1	4,9,10,11,13,14,15,17,22		1p,3p,16q	1q
TCGA-BH-A0C7	BRCA	FEMALE	48	II		ERBB2		GATA3	BAP1	MAP2K4,RB1	15,18,22		1p,2q,4p,8p,9p,16q	1q,16p,17q
TCGA-BH-A0DD	BRCA	MALE	58	II		ERBB2			RB1,TP53		13	7,20	11q,17p	1q,8q,17q,19q
TCGA-BH-A0DE	BRCA	FEMALE	62	II	PIK3CA	ERBB2		KMT2C,TBX3					6q,11q,16q,17p	16p,17q
TCGA-BH-A0DH	BRCA	FEMALE	63	II				CTCF	BAP1,CBFB,CDKN1B,EP300		13,18,22		6q,16q	6p,16p
TCGA-BH-A0DK	BRCA	FEMALE	49	II			PIK3CA	GATA3	BAP1,BRCA1,CBFB,CDKN1B		11,13		9p,16q,17p	1q
TCGA-BH-A0DP	BRCA	FEMALE	60	II	PIK3CA	ERBB2,MYC		MAP2K4	CDH1		13,15	5,7,8	6q,16q,17p	1q,16p
TCGA-BH-A0DQ	BRCA	FEMALE	42	II	SF3B1	PIK3CA					13,22		9p	6p,20q
TCGA-BH-A0DZ	BRCA	FEMALE	43	II		ERBB2		EP300,MAP3K1,TP53	ARID1A,BAP1,BRCA1,CBFB,MLL3,NCOR1,NF1				16q	8q,16p
TCGA-BH-A0E0	BRCA	FEMALE	38	III		CHD4,KRAS			BAP1,CASP8,CBFB,EP300,MAP3K1,NF1,PIK3R1,RB1,TBX3		4,14,15,17,22	7	2q,3p,5q,16q,19p	12p,20p
TCGA-BH-A0E1	BRCA	FEMALE	52	II	CHD4				CBFB				16q	1q
TCGA-BH-A0EA	BRCA	FEMALE	72	II	PIK3CA				CDH1	CBFB			16q	1q,16p
TCGA-BH-A0EI	BRCA	FEMALE	51	II					TP53	MAP2K4		20	6q,17p	5p
TCGA-BH-A0H3	BRCA	FEMALE	46	I	PIK3CA			NCOR1					16q	1q,16p
TCGA-BH-A0H5	BRCA	FEMALE	45	I				ARID1A,GATA3,PTEN	CDH1
TCGA-BH-A0H7	BRCA	FEMALE	65	III		ERBB2			BAP1,MAP2K4		9,13,14,15,22	20	1p,4q,6q,8p,10q,11q,18q,19p	1q,8q
TCGA-BH-A0HA	BRCA	FEMALE	31	I	PIK3CA			KDM6A	EP300	BAP1	22		3p,6q,17p
TCGA-BH-A0HI	BRCA	FEMALE	78	I	PIK3CA	AKT1,FOXA1		RB1	CBFB				16q	1q
TCGA-BH-A0HK	BRCA	FEMALE	81	II					MAP2K4				8p,11q,16q,17p	1q
TCGA-BH-A0HP	BRCA	FEMALE	65	III	SF3B1			GATA3,NCOR1	BRCA1,CDH1		15,17		16q	1q,5p
TCGA-BH-A0W3	BRCA	FEMALE	58	II	PIK3CA	FOXA1			CBFB		4,9,13,18,22		1p,6q,8p,16q	1q,16p
TCGA-BH-A0W4	BRCA	FEMALE	46	II	AKT1			CDKN1B,CTCF	CBFB				16q,17p
TCGA-BH-A0W7	BRCA	FEMALE	49	I	PIK3CA	AKT1,FOXA1			BRCA1,EP300,MLL3,NF1	MAP2K4	22	5,8,20	16q	7p,16p
TCGA-BH-A0WA	BRCA	FEMALE	82	I		KRAS,PIK3CA		TP53	BRCA1,CASP8,CDKN1B,KDM6A,PTEN,RB1		13,14		4q,5q,8p,10q,17p,19p	6p,8q,10p
TCGA-BH-A18G	BRCA	FEMALE	81	I				EP300,KMT2C,MAP3K1	BAP1,BRCA1	NF1				1q
TCGA-BH-A18I	BRCA	FEMALE	53	II	PIK3CA						22		6q,16q	8q,16p
TCGA-BH-A18K	BRCA	FEMALE	46	I		AKT1,FOXA1,KRAS		KMT2C,MLL3	EP300		13,15,18	5,7,12,20	1p,8p,16q	1q,6p
TCGA-BH-A18L	BRCA	FEMALE	50	III		CHD4,ERBB2,FOXA1,KRAS,MYC			CBFB,TP53		11,13,15,22	5	1p,2q,3p,6q,8p,9p,16q,17p,18p,19p	1q,7p,8q,16p,17q,20q
TCGA-BH-A18N	BRCA	FEMALE	88	II		ERBB2,KRAS,PIK3CA		KMT2C	CBFB		2,9,10,11,14,22	5	1p,6q,8p,16q	8q,16p
TCGA-BH-A18P	BRCA	FEMALE	60	I	FOXA1		ERBB2	KMT2C,MAP3K1,PIK3R1,RB1	BAP1	CDH1	17		1p,11q,16q	1q
TCGA-BH-A18Q	BRCA	FEMALE	56	II		CHD4,KRAS,MYC,PIK3CA			BAP1,CASP8,RB1	TP53	4,14	20	9q,11p	1q,3q,12p,16p,19q
TCGA-BH-A18R	BRCA	FEMALE	50	II		CHD4,ERBB2,KRAS,MYC			BAP1			12		1q,17q
TCGA-BH-A18S	BRCA	FEMALE	79	I		ERBB2			TP53		13		6q,17p	1q
TCGA-BH-A18T	BRCA	FEMALE	70	II		CHD4,KRAS,MYC,PIK3CA,SF3B1		TP53	BAP1		14,22	20	4p,5q,8p,9q,11p,17p,18p	1q,3q,6p,10p,12p,16p
TCGA-BH-A18U	BRCA	FEMALE	72	III		ERBB2,PIK3CA			MAP2K4	TP53	4,13,14,15,18	20	1p,8p,9p,16q,17p	1q,3q,8q,16p,17q
TCGA-BH-A18V	BRCA	FEMALE	48	II		AKT1,CHD4,KRAS,MYC,PIK3CA,SF3B1			PIK3R1	TP53	18		4p,5q,8p,17p	8q,12p,16p
TCGA-BH-A1EO	BRCA	FEMALE	68	II		KRAS		ARID1A			10,15,18	5,7,20	8p,17p	1q,6p,8q,12p,16p,19q
TCGA-BH-A1ET	BRCA	FEMALE	55	I	PIK3CA						22		16q	16p
TCGA-BH-A1EV	BRCA	FEMALE	45	III		AKT1,ERBB2,FOXA1,KRAS,PIK3CA			BAP1,CBFB,CDKN1B		4,11,13,15,17,18		1p,2q,5q,6q,16q,19p	3q
TCGA-BH-A1EW	BRCA	FEMALE	38	II		CHD4,ERBB2,KRAS,PIK3CA			BAP1,RB1		14	20	8p,11q,16q	1q,5p,8q,12p,16p,17q,19q
TCGA-BH-A1EX	BRCA	FEMALE	67	II		ERBB2		MAP3K1			22	7,8,20		1q,16p
TCGA-BH-A1F2	BRCA	FEMALE	53	III		ERBB2,FOXA1,PIK3CA,SF3B1		TP53	MAP2K4			20	5q,6q,9p,16q,17p,18q	1q,5p,6p,8q,10p,17q
TCGA-BH-A1F6	BRCA	FEMALE	51	IV		MYC,PIK3CA		TP53	CASP8,NF1,PTEN		4,13,14,17	7,20	2q,10q,18q	1q,5p,8q,10p
TCGA-BH-A1F8	BRCA	FEMALE	90	III	PIK3CA			PTEN	BAP1		4,9,14,18,22	20	1p,3p,8p,11q,19p
TCGA-BH-A1FC	BRCA	FEMALE	78	II		KRAS,MYC,PIK3CA			CASP8,CBFB,CDH1,EP300,PIK3R1,RB1,TP53		13,14,15,22		1p,2q,5q,6q,8p,10q,11p,16q	6p,8q,10p
TCGA-BH-A1FG	BRCA	FEMALE	88	I		ERBB2		MAP3K1	CBFB				8p,17p	8q,16p,17q
TCGA-BH-A1FJ	BRCA	FEMALE	66	III		ERBB2		CDKN1B			13		6q	1q
TCGA-BH-A1FL	BRCA	FEMALE	69	II	FOXA1				CDH1	CBFB	22		16q	1q,16p
TCGA-BH-A1FM	BRCA	FEMALE	44	III		FOXA1,KRAS		GATA3	BAP1,MAP2K4		9,18,22		10q,17p	1q,3q,5p,7q,8q,16p,20q
TCGA-BH-A1FN	BRCA	FEMALE	34	II		KRAS,MYC,PIK3CA,SF3B1		TP53	BAP1,PIK3R1	RB1			8p,9q,16q,17p,19p	1q,7p
TCGA-BH-A201	BRCA	FEMALE	64	I	SF3B1		PIK3CA						6q,8p,11q	1q
TCGA-BH-A202	BRCA	FEMALE	60	II		ERBB2,KRAS,MYC	PIK3CA	KMT2C,MLL3	CASP8,CDH1	RB1,TP53	2,10,13,14,15,18		1p,4q,6q,16q,17p,19p	1q,8q
TCGA-BH-A203	BRCA	FEMALE	78	II		CHD4,KRAS,SF3B1	PIK3CA	TP53					4p,8p,11p,17p,18p	1q,5p,12p,19q
TCGA-BH-A204	BRCA	FEMALE	80	II					CBFB		18		16q,19p	8q,16p
TCGA-BH-A28Q	BRCA	FEMALE	46	II		MYC		GATA3	CBFB	CDH1	13	20	11q,16q	1q,16p
TCGA-BH-A5IZ	BRCA	FEMALE	51	II		CHD4,MYC,PIK3CA		TP53	CASP8,EP300,MAP3K1,NCOR1,NF1,PIK3R1,RB1,TBX3		4,14,22		2q,5q,11q,16q,17p,18p
TCGA-BH-A5J0	BRCA	FEMALE	63	I	PIK3CA	AKT1,FOXA1		TP53	ARID1A,BRCA1,CASP8,CBFB,EP300,MAP2K4,MLL3,NCOR1,NF1,RB1		17,18,22	5,20		1q,3q,7p,10p,12p,16p
TCGA-BH-A6R8	BRCA	FEMALE	46	II	AKT1			KMT2C,MAP2K4,MLL3,USP9X	EP300,RB1		13,22	5,7,8,20		1q,16p
TCGA-BH-A6R9	BRCA	FEMALE	61	II
TCGA-BH-A8FY	BRCA	FEMALE	87	I	PIK3CA				CBFB,CTCF,RB1	CDH1	13	5	16q	1q
TCGA-BH-AB28	BRCA	FEMALE	53	III				CDH1,GATA3,MAP3K1	CBFB		9		16q	1q
TCGA-C8-A12K	BRCA	FEMALE	80	II		MYC,PIK3CA		TP53	BAP1,CDKN1B,MAP2K4,NF1,PIK3R1		14		3p	8q
TCGA-C8-A12L	BRCA	FEMALE	67	II		AKT1,ERBB2,KRAS,SF3B1	PIK3CA	TP53	BAP1,BRCA1			12	5q,11p,17p	1q,5p,7p,10p,16p,17q,19q,20q
TCGA-C8-A12M	BRCA	FEMALE	70	II		ERBB2,FOXA1,MYC,PIK3CA		GATA3	CASP8,MAP3K1		11,14,22		6q,8p,10q,19p	8q,17q,20q
TCGA-C8-A12N	BRCA	FEMALE	58	II	PIK3CA			KMT2C,MAP3K1					8p,16q	8q,16p
TCGA-C8-A12O	BRCA	FEMALE	50	II		ERBB2,FOXA1,KRAS		TP53	RB1		9,13	7,12,20	4q,6q,8p,17p,18p	1q,5p,8q,10p,16p,17q
TCGA-C8-A12P	BRCA	FEMALE	55	II		AKT1,ERBB2,FOXA1,PIK3CA		TP53	RB1		4,9,13,17		3p,6q,11p,16q,18q	1q,7p
TCGA-C8-A12Q	BRCA	FEMALE	78	III		AKT1,ERBB2,PIK3CA		TP53	BAP1,MAP2K4		11	7,20	8p,9p,17p,18q	3q,5p
TCGA-C8-A12T	BRCA	FEMALE	43	II	PIK3CA	ERBB2		ARID1A,BRCA1,CTCF	CASP8,NF1,TP53
TCGA-C8-A12U	BRCA	FEMALE	46	II	PIK3CA	FOXA1		GATA3	CDKN1B,RB1		13,22	20	6q,8p,9p,10q,11q,17p,19p	8q,16p
TCGA-C8-A12W	BRCA	FEMALE	49	III		CHD4,ERBB2,FOXA1,KRAS			CASP8		2,9,11,13,18		1p,5q,6q,8p,10q,19p	1q,8q,10p,12p,16p,17q,20q
TCGA-C8-A12X	BRCA	FEMALE	62	II					CASP8,MAP3K1,PIK3R1		2,9,14,15		6q,8p	6p,8q
TCGA-C8-A12Y	BRCA	FEMALE	44	II			PIK3CA		BAP1,CBFB,EP300,MAP2K4,RB1,TP53		13,22	20	16q,17p	1q,16p
TCGA-C8-A12Z	BRCA	FEMALE	45	II		ERBB2		PIK3R1,TP53			18		4p,8p,16q,17p	1q
TCGA-C8-A130	BRCA	FEMALE	52	III	PIK3CA	AKT1,ERBB2,FOXA1			CBFB,PIK3R1	TP53	9,13		2q,3p,5q,8p,16q	1q,5p,6p,12p,16p,17q,19q,20q
TCGA-C8-A133	BRCA	FEMALE	65	III	PIK3CA			GATA3,NCOR1
TCGA-C8-A134	BRCA	FEMALE	52	II				TP53	CDKN1B,PTEN		14		5q,8p,17p,18p	8q
TCGA-C8-A137	BRCA	FEMALE	34	II		ERBB2			BAP1,CBFB				6q,9p,16q,17p
TCGA-C8-A138	BRCA	FEMALE	54	III		AKT1,ERBB2,FOXA1,SF3B1			ARID1A,BRCA1,EP300,NF1	TP53	4,22	20	8p,16q,18q,19p	1q,6p,7p,8q,16p
TCGA-C8-A1HE	BRCA	FEMALE	59	II	PIK3CA				CBFB		18		16q	1q
TCGA-C8-A1HF	BRCA	FEMALE	48	II	PIK3CA	AKT1,ERBB2		TP53	BAP1,MAP2K4,MLL3,NCOR1,RB1		15	1,8,12,20	16q,17p	6p,7p,10p,16p,17q
TCGA-C8-A1HG	BRCA	FEMALE	50	II		KRAS,MYC		KMT2C,TP53	BAP1,CASP8,KDM6A		11		2q,6q,9p,16q,17p	8q,16p,17q,20q
TCGA-C8-A1HI	BRCA	FEMALE	40	III		AKT1,FOXA1,PIK3CA		GATA3	BRCA1,CBFB,EP300,NCOR1		10,13,18,22	5,7,20	8p,11q,16q,17p	1q,3q,8q,16p
TCGA-C8-A1HJ	BRCA	FEMALE	53	II		MYC,PIK3CA			BAP1,MAP3K1,MLL3,NCOR1	TP53	4,18		3p,5q,9q,17p
TCGA-C8-A1HK	BRCA	FEMALE	53	II		CHD4,ERBB2,KRAS,PIK3CA			BAP1,BRCA1,RB1	TP53	13	5,7,12,20	3p,4p,8p,11q,17p,18p,19p	1q,8q,16p,19q
TCGA-C8-A1HL	BRCA	FEMALE	38	III		ERBB2			EP300	ARID1A	4,22		1p,8p,9p,11q,17p,19p	1q
TCGA-C8-A1HM	BRCA	FEMALE	74	II	CHD4	KRAS,PIK3CA		MAP2K4,TP53	BAP1,PIK3R1,PTEN		13,14,18,22	20	4q,5q,8p,9p,17p	1q,6p,7p,8q,12p,16p,17q,19q
TCGA-C8-A1HN	BRCA	FEMALE	56	II		CHD4,ERBB2		GATA3,TBX3	PTEN		13,14,22		8p,9q,10q,11p,17p,18p,19p	1q,3q,7q,8q,12p,16p,17q,20q
TCGA-C8-A1HO	BRCA	FEMALE	34	III		MYC		CDH1,GATA3,MAP2K4	RB1				6q,8p,11q,17p	8q
TCGA-C8-A26V	BRCA	FEMALE	47	III	AKT1,SF3B1	PIK3CA			BAP1,CBFB	TP53	13		9p,10q,17p
TCGA-C8-A26W	BRCA	FEMALE	58	II		ERBB2	PIK3CA	TP53	BAP1				3p,5q,8p,16q,17p	3q
TCGA-C8-A26Y	BRCA	FEMALE	90	II		PIK3CA,SF3B1		KDM6A,KMT2C,MLL3,PTEN,TP53	RB1,TBX3		11,14	7	6q,9p,10q,16q,17p,18q,19p	16p
TCGA-C8-A26Z	BRCA	FEMALE	59	II		CHD4,ERBB2			CASP8		18	7,12	2q,9q,11q,17p,19p	1q,8q,16p,17q,19q,20q
TCGA-C8-A273	BRCA	FEMALE	29	II		FOXA1		GATA3	BAP1,NF1			7	6q,9p,18q	1q,20q
TCGA-C8-A274	BRCA	FEMALE	63	II	ERBB2,PIK3CA	SF3B1		KMT2C		CDH1	13,18,22	20	1p,3p,16q	1q,10p,16p,19q
TCGA-C8-A275	BRCA	FEMALE	56	II		ERBB2		RB1,TP53					4p,18q	8q
TCGA-C8-A27A	BRCA	FEMALE	48	II		FOXA1,MYC		TP53			22		1p,5q,6q,8p,10q,11q,17p,19p	20q
TCGA-C8-A27B	BRCA	FEMALE	48	II	CHD4	MYC,PIK3CA		EP300,TP53	BAP1,CDKN1B,RB1		4		3p,5q,6q,17p	1q,3q,5p,6p,10p
TCGA-C8-A3M8	BRCA	FEMALE	68	I		ERBB2	PIK3CA	KMT2C	RB1,TP53		13	20	10q,11q,17p	1q,3q,17q
TCGA-C8-A8HQ	BRCA	FEMALE	53	II	PIK3CA	AKT1		ARID1A,GATA3	NCOR1	MAP2K4			1p,8p,11q,16q,17p
TCGA-C8-A9FZ	BRCA	FEMALE	49	II	FOXA1	ERBB2			ARID1A,EP300,KDM6A,MAP2K4,MAP3K1,NCOR1,TP53,USP9X		14		5q,6q,8p,17p	17q
TCGA-D8-A13Y	BRCA	FEMALE	52	I					BRCA1,CASP8,PIK3R1,RB1,TBX3	TP53	4,13,22		2q,8p,9p,16q,17p,19p	20q
TCGA-D8-A13Z	BRCA	FEMALE	51	II		CHD4,FOXA1,KRAS,PIK3CA		PTEN,TP53	BAP1,RB1		4,9,13,15,17,22	12,20	3p,8p,16q,18q	1q,3q,6p,10p,16p
TCGA-D8-A140	BRCA	FEMALE	62	II		AKT1,ERBB2		GATA3					6q,8p	1q,20q
TCGA-D8-A143	BRCA	FEMALE	51	II		AKT1,CHD4,FOXA1,KRAS	PIK3CA			RB1		1,20	8p,9p	3q,6p,7p,12p,16p,17q,19q
TCGA-D8-A147	BRCA	FEMALE	45	II		CHD4,KRAS,SF3B1	MYC	TP53	RB1			20	3p,4p,17p	8q,12p
TCGA-D8-A1J8	BRCA	FEMALE	77	II	PIK3CA	FOXA1,KRAS,SF3B1		GATA3,NF1,PTEN	BAP1		10,11,13,15,17,18,22		1p,3p,4q,8p,16q
TCGA-D8-A1J9	BRCA	FEMALE	48	I		ERBB2,PIK3CA		TP53	BAP1,CBFB		15		3p,8p,9p,16q,17p	1q,8q,16p
TCGA-D8-A1JC	BRCA	FEMALE	59	III		CHD4,ERBB2,KRAS			BAP1,CBFB,PTEN,TP53		13		1p,8p,9p,11p,16q,17p,18q,19p	1q,8q,16p,20q
TCGA-D8-A1JD	BRCA	FEMALE	41	II		ERBB2,FOXA1,KRAS	PIK3CA	ARID1A,CASP8	RB1,TP53		13	20	3p,6q,8p,16q	1q,3q,8q,10p
TCGA-D8-A1JE	BRCA	FEMALE	62	II	PIK3CA	KRAS					4,11,13,15,18	5,20	1p,6q,16q,17p	1q,16p
TCGA-D8-A1JF	BRCA	FEMALE	79	III	PIK3CA	ERBB2,FOXA1					2,4,9,15,17,22	7,8,20	1p,6q,11p
TCGA-D8-A1JG	BRCA	FEMALE	62	II	PIK3CA	SF3B1	ERBB2		BAP1,MAP2K4,RB1	TP53	10,13,14,15,22	20	3p,4p,6q,8p,9p,16q,17p,18q	5p,7p,8q,16p
TCGA-D8-A1JH	BRCA	FEMALE	56	I	PIK3CA			CASP8
TCGA-D8-A1JI	BRCA	FEMALE	54	II				PTEN	CBFB		2,13	20	6q,8p,11q,16q
TCGA-D8-A1JJ	BRCA	FEMALE	54	II			PIK3CA	GATA3,NCOR1,TP53	BAP1		4,9,14,18,22	5	1p,3p,8p,16q,17p,19p	1q,3q,16p
TCGA-D8-A1JK	BRCA	FEMALE	90	II	PIK3CA	AKT1,FOXA1		NCOR1	MAP3K1,PTEN,TP53		9,13	7	4p,5q,8p,11p,17p	1q,5p,8q,10p,16p,20q
TCGA-D8-A1JM	BRCA	FEMALE	59	II		CHD4,KRAS,MYC,PIK3CA		TP53	ARID1A,BAP1,NF1,PIK3R1,RB1,TBX3		4,13,14		3p,8p,9p,18p	1q,12p
TCGA-D8-A1JN	BRCA	FEMALE	80	III	FOXA1,PIK3CA			GATA3	BRCA1,CBFB,CDH1,EP300,MAP2K4,NCOR1,TP53	NF1	17,18,22		16q	1q
TCGA-D8-A1JP	BRCA	FEMALE	73	I		MYC	PIK3CA	KMT2C	BAP1				8p,16q,17p	8q
TCGA-D8-A1JS	BRCA	FEMALE	77	I	PIK3CA				CBFB,CDH1,CTCF				16q	1q
TCGA-D8-A1JT	BRCA	FEMALE	70	II				GATA3,KMT2C	CBFB,NCOR1,TP53		13	5,20	8p,16q,17p	1q,8q,16p,17q
TCGA-D8-A1X5	BRCA	FEMALE	81	III		AKT1,ERBB2,FOXA1,PIK3CA,SF3B1		TP53	BAP1,CBFB		9,13,18,22	20	10q,16q,17p	1q,3q,8q,10p,16p
TCGA-D8-A1X6	BRCA	FEMALE	80	III				KMT2C,TBX3	CASP8,CBFB		2,9,11,13	5	16q	8q,16p
TCGA-D8-A1X7	BRCA	FEMALE	40	II					TP53				17p	1q,16p
TCGA-D8-A1X9	BRCA	FEMALE	66	II		ERBB2,FOXA1,SF3B1			TP53		13,22		9p,17p
TCGA-D8-A1XA	BRCA	FEMALE	64	I		PIK3CA		MAP3K1	CASP8	TP53	2,9,13,14,18,22		4p,5q,6q	5p,16p,20q
TCGA-D8-A1XC	BRCA	FEMALE	85	III										1q,16p
TCGA-D8-A1XF	BRCA	FEMALE	45	II		ERBB2,FOXA1,MYC			PIK3R1		15	7,20	1p,4p,5q,6q,10q,11q,17p	1q,8q,10p,16p,17q
TCGA-D8-A1XG	BRCA	FEMALE	86	III							4		1p	1q
TCGA-D8-A1XK	BRCA	FEMALE	55	II	CHD4	KRAS,MYC,PIK3CA		EP300,PIK3R1	BAP1,CDH1,MAP3K1,NF1,RB1,TBX3	PTEN	4,13,22		5q,16q,17p	1q,3q,5p,6p
TCGA-D8-A1XL	BRCA	FEMALE	34	II	PIK3CA	ERBB2,FOXA1,MYC		TP53	BAP1,CBFB,EP300,MAP2K4,NCOR1,PIK3R1,RB1		13,15	20	3p,5q,6q,8p,17p	1q,5p,6p,8q,17q
TCGA-D8-A1XM	BRCA	FEMALE	57	I	PIK3CA		ERBB2	EP300			22		8p,17p	1q,17q
TCGA-D8-A1XO	BRCA	FEMALE	56	II	PIK3CA					CDH1	4,14,15,22		16q	1q
TCGA-D8-A1XQ	BRCA	FEMALE	69	II		AKT1,KRAS,PIK3CA			ARID1A,CASP8,CDKN1B,NF1,PTEN	PIK3R1,TP53	22		1p,5q,8p,10q,11p,18q,19p	6p
TCGA-D8-A1XR	BRCA	FEMALE	56	II	FOXA1				CDH1		4		16q,18p	1q,7p
TCGA-D8-A1XS	BRCA	MALE	48	III	PIK3CA	ERBB2,MYC						20	8p,16q	1q,8q,16p,17q
TCGA-D8-A1XT	BRCA	FEMALE	61	II		ERBB2,PIK3CA		TP53	BAP1,CDKN1B,PIK3R1		14,22		3p,5q,6q,8p,17p,19p	1q,3q
TCGA-D8-A1XU	BRCA	FEMALE	56	I		CHD4,FOXA1,KRAS,PIK3CA,SF3B1	AKT1	KMT2C,MLL3	BAP1,BRCA1		4,11,13,15,17,18,22		1p,3p,8p,9p,10q	10p
TCGA-D8-A1XV	BRCA	FEMALE	84	II		PIK3CA								1q
TCGA-D8-A1XW	BRCA	FEMALE	53	II		PIK3CA		CASP8,TP53			2,4,14,17		3p,5q,6q,8p,9q,10q,11p	1q,16p
TCGA-D8-A1XY	BRCA	FEMALE	74	II		ERBB2,KRAS	PIK3CA	MAP2K4	BAP1,CASP8,CBFB,RB1,TP53		2,4,9,13,14,15,18	8,20	1p,3p,16q,17p,19p	1q,16p,17q
TCGA-D8-A1XZ	BRCA	FEMALE	81	III		CHD4,FOXA1,MYC			ARID1A,PIK3R1	TP53	2,11,13,17		3p,5q,8p,10q	8q,20q
TCGA-D8-A1Y0	BRCA	FEMALE	65	III		CHD4,KRAS,PIK3CA					13,22	5	6q,8p,11q,17p	12p,20q
TCGA-D8-A1Y1	BRCA	FEMALE	80	III	PIK3CA				BAP1,CASP8,CDH1	MAP2K4	2,13,15,22	7,8,20	1p,3p,6q,16q,17p	1q,16p
TCGA-D8-A1Y3	BRCA	FEMALE	61	III		MYC			CASP8,CBFB,EP300,MAP2K4,NCOR1,NF1,PIK3R1,RB1	TP53	2,9,13,14,18,22		4p,5q,6q,8p,16q,17p	1q,6p,8q
TCGA-D8-A27F	BRCA	FEMALE	40	II		KRAS		TP53	BRCA1,CDKN1B,RB1	BAP1	9		4p,5q,8p
TCGA-D8-A27G	BRCA	FEMALE	75	II	PIK3CA		ERBB2	KMT2C,NCOR1	TP53	CDH1			11q,16q,17p	1q
TCGA-D8-A27H	BRCA	FEMALE	72	II		PIK3CA			BAP1,BRCA1,MAP2K4,MAP3K1,PIK3R1,TP53				5q,8p,17p	5p
TCGA-D8-A27K	BRCA	FEMALE	47	II	PIK3CA			GATA3	CDH1			7	16q	1q,16p
TCGA-D8-A27N	BRCA	FEMALE	36	III		ERBB2,PIK3CA		TP53	BAP1,BRCA1,CDKN1B,NF1,RB1		13		3p,11q,17p	1q,17q,19q
TCGA-D8-A27P	BRCA	FEMALE	64	I	AKT1,PIK3CA				CBFB				16q	1q
TCGA-D8-A27R	BRCA	FEMALE	41	III		CHD4,ERBB2,FOXA1,KRAS,MYC		ARID1A	PIK3R1		9,18,22		2q,5q,6q,10q,11q,17p,19p	8q,17q,20q
TCGA-D8-A27T	BRCA	FEMALE	53	III	PIK3CA	ERBB2			CDH1,MAP2K4		2,4	5,7,8,20	6q,16q	1q,3q,12p,16p,19q
TCGA-D8-A27V	BRCA	FEMALE	62	II				CDH1,KMT2C,NCOR1,PTEN	BRCA1,CBFB			5,8	16q	1q,6p,16p,19q
TCGA-D8-A3Z6	BRCA	FEMALE	56	III	PIK3CA	AKT1,FOXA1		MAP3K1	CBFB,PTEN	CDH1		7	8p,16q	1q,10p,16p
TCGA-D8-A73W	BRCA	FEMALE	79	III				TBX3	CBFB,TP53				1p,6q,16q,17p	1q
TCGA-D8-A73X	BRCA	FEMALE	53	II	PIK3CA				CBFB		15,22		16q	1q,16p
TCGA-E2-A107	BRCA	FEMALE	54	III	AKT1	CHD4,ERBB2,KRAS			CBFB,CDH1,EP300,RB1		13,18	5,7,8,12	1p,6q,16q	1q,10p,16p,17q
TCGA-E2-A109	BRCA	FEMALE	64	II		AKT1,CHD4,ERBB2,FOXA1,MYC		TP53	CBFB,RB1		9,11,15,18,22		1p,6q,19p	8q,17q,20q
TCGA-E2-A10A	BRCA	FEMALE	41	II				GATA3,MAP3K1			14,22		8p,16q	16p
TCGA-E2-A10B	BRCA	FEMALE	67	II		CHD4,KRAS	PIK3CA				2,4,10,11,13,14,15,17,22	5,12,20	1p,6q,8p,16q	1q,16p,19q
TCGA-E2-A10C	BRCA	FEMALE	54	II		AKT1,ERBB2,FOXA1		PTEN	ARID1A,BAP1,EP300,RB1,TBX3		11,13,15,18,22	7	1p,3p,8p,16q,17p	1q,8q,12p,16p
TCGA-E2-A10F	BRCA	FEMALE	47	II	PIK3CA,SF3B1					CDH1	22		6q,16q,17p	1q,16p
TCGA-E2-A14O	BRCA	FEMALE	76	III		ERBB2,KRAS			CASP8,CBFB,EP300,RB1		2,4,9,13,15,18,22	5,8,12,20	1p,11q,16q,17p,19p	1q,3q,16p,17q
TCGA-E2-A14P	BRCA	FEMALE	79	III		AKT1,CHD4,ERBB2,FOXA1,PIK3CA,SF3B1		TP53			22		3p,4p,5q,10q,11p,18q,19p	5p,20q
TCGA-E2-A14Q	BRCA	FEMALE	50	II				PIK3R1	BRCA1		22		4q,16q,17p,18p	1q,16p
TCGA-E2-A14R	BRCA	FEMALE	62	II		KRAS,PIK3CA		TP53	BAP1,BRCA1,CASP8,MAP2K4,MLL3,NCOR1,NF1,PTEN,RB1			7	2q,4p,5q,9q,17p,18p	10p
TCGA-E2-A14T	BRCA	FEMALE	52	II		CHD4,ERBB2,MYC		GATA3	RB1		10,22	5,7,20	6q,8p,17p	1q,8q,17q
TCGA-E2-A14V	BRCA	FEMALE	53	II	PIK3CA	CHD4,ERBB2,FOXA1,KRAS,MYC			BAP1		17,22	7,20	1p,3p,6q,8p,11q,18p	1q,8q,16p
TCGA-E2-A14W	BRCA	MALE	78	II		ERBB2			BAP1,EP300,NCOR1,RB1		9		16q,17p	7p
TCGA-E2-A14X	BRCA	FEMALE	55	III		MYC			CASP8,RB1	TP53	2,4,10,14,15,17		3p,5q,8p,9q,11p	1q,6p,8q
TCGA-E2-A14Y	BRCA	FEMALE	35	II	PIK3CA	ERBB2,MYC		TP53	CDH1,MAP2K4,NCOR1,NF1				8p,16q,17p	1q,5p,8q
TCGA-E2-A14Z	BRCA	FEMALE	64	I		PIK3CA		TP53	BRCA1,CBFB,CDKN1B,MAP2K4	PTEN	9,14,18		8p,11p,16q	1q,3q,5p,6p,7p,8q,16p,19q
TCGA-E2-A150	BRCA	FEMALE	48	II		CHD4,KRAS,PIK3CA			BAP1	TP53	13,17,22	1	3p,4q,5q,8p	8q,10p,12p
TCGA-E2-A152	BRCA	FEMALE	56	I		AKT1,CHD4,ERBB2,FOXA1,KRAS		TP53	BAP1,RB1		13,17,18	5,12	3p,9p,19p	1q,3q,7p,8q,10p,16p,19q,20q
TCGA-E2-A153	BRCA	FEMALE	51	II	PIK3CA	ERBB2,FOXA1,MYC		KMT2C,MLL3	MAP2K4	CBFB	2,4,9,11,15,18,22	20	1p,3p,6q,8p,16q,17p	1q,8q,16p
TCGA-E2-A155	BRCA	FEMALE	58	II				GATA3	BAP1,CBFB,TP53		13,14		5q,16q,17p	5p
TCGA-E2-A156	BRCA	FEMALE	61	I	PIK3CA			CTCF,MAP3K1	CASP8,CBFB,NCOR1,RB1				16q	16p
TCGA-E2-A158	BRCA	FEMALE	43	II		MYC,PIK3CA		TP53	BAP1,BRCA1,MAP2K4,MAP3K1,NCOR1,RB1				4p,5q,17p,18p	5p
TCGA-E2-A15A	BRCA	FEMALE	45	III		CHD4,ERBB2,FOXA1,KRAS,PIK3CA,SF3B1			BAP1		9,14	7,12	1p,3p,5q,8p,11q,17p,18q	1q,5p,8q,16p,17q,20q
TCGA-E2-A15C	BRCA	FEMALE	61	I	PIK3CA			MAP3K1		CBFB	22	20	8p,16q	8q,16p
TCGA-E2-A15D	BRCA	FEMALE	47	II					CBFB,CDH1			7,8	16q	1q,16p
TCGA-E2-A15F	BRCA	FEMALE	64	I		CHD4,KRAS			CBFB		9,14,22		6q,8p	8q,19q
TCGA-E2-A15G	BRCA	FEMALE	76	II		AKT1,CHD4	PIK3CA		CBFB		22	5,7,12	16q	1q,3q,10p,16p
TCGA-E2-A15H	BRCA	FEMALE	38	II		ERBB2,MYC		GATA3			2,4,15,22		6q,8p,9p,16q,17p,19p	1q,8q
TCGA-E2-A15I	BRCA	FEMALE	44	II		FOXA1	AKT1		CBFB		22	7	16q,17p	16p
TCGA-E2-A15J	BRCA	FEMALE	51	I		MYC			CBFB,CDH1				8p,16q	1q,8q,16p
TCGA-E2-A15K	BRCA	FEMALE	58	II	PIK3CA	AKT1,FOXA1			CBFB				8p,11q,16q	1q,16p
TCGA-E2-A15L	BRCA	FEMALE	65	II	PIK3CA			MAP3K1	CDH1				16q	1q,5p
TCGA-E2-A15O	BRCA	FEMALE	89	I		CHD4,KRAS		MAP3K1	CBFB,RB1		13,22	12,20		8q,16p
TCGA-E2-A15P	BRCA	FEMALE	61	I	PIK3CA	AKT1			CBFB		13,14,22		6q,10q,16q
TCGA-E2-A15R	BRCA	FEMALE	64	II					CBFB,RB1		13		6q,11q,16q	7q,16p,20q
TCGA-E2-A15S	BRCA	FEMALE	34	II		CHD4,KRAS,MYC			CASP8,CBFB,RB1,TP53			12	2q,8p,9p,16q,17p,19p	8q
TCGA-E2-A15T	BRCA	FEMALE	65	II		ERBB2		CTCF	TP53				8p,11q,17p	8q,17q
TCGA-E2-A1AZ	BRCA	FEMALE	63	II		CHD4,KRAS,MYC		TP53	BAP1,CASP8,TBX3		4,13,14,15,22	8	5q,6q,9q,17p,18p,19p	7q,10p,12p
TCGA-E2-A1B0	BRCA	FEMALE	50	III		ERBB2,MYC,SF3B1		TP53	CDKN1B		2,4,9,10,13,15,18		1p,5q,8p,11p,17p,19p	1q,5p,6p
TCGA-E2-A1B4	BRCA	FEMALE	74	III	PIK3CA			MAP3K1	CBFB				16q	5p
TCGA-E2-A1BC	BRCA	FEMALE	63	I	PIK3CA				CBFB				6q,8p,16q,17p	16p
TCGA-E2-A1BD	BRCA	FEMALE	53	II	PIK3CA			BRCA1	CBFB,CDKN1B		2,11,15,22	5,7,8	6q,16q	1q,16p
TCGA-E2-A1IE	BRCA	FEMALE	61	II		PIK3CA			BAP1,CBFB,RB1				6q,8p,16q,17p	3q
TCGA-E2-A1IG	BRCA	FEMALE	45	II		ERBB2		ARID1A,KMT2C	RB1	MAP2K4			11q,17p	1q,17q
TCGA-E2-A1IH	BRCA	FEMALE	80	I		ERBB2,FOXA1,KRAS,PIK3CA		PTEN		CDH1	18,22	5,7,12	1p,4p,8p,16q,17p	1q,3q,17q,20p
TCGA-E2-A1IL	BRCA	FEMALE	78	II	PIK3CA				CBFB,RB1		22		6q,16q	1q,6p,16p
TCGA-E2-A1IN	BRCA	FEMALE	60	I	PIK3CA			TP53	CASP8,MAP2K4		2,10,13,22	5,20	8p,17p,18q	1q,6p,8q,16p,19q
TCGA-E2-A1IO	BRCA	FEMALE	37	I		CHD4,FOXA1	PIK3CA		BAP1,TP53		13,22	20	3p,5q,8p,17p	8q,16p
TCGA-E2-A1IU	BRCA	FEMALE	60	I					CBFB				11q,16q	16p
TCGA-E2-A1L7	BRCA	FEMALE	40	III		FOXA1,MYC		TP53	BAP1,BRCA1,CDH1,MAP2K4,NF1,PIK3R1	NCOR1			4q,8p,16q,17p
TCGA-E2-A1L8	BRCA	FEMALE	52	II	PIK3CA	KRAS			CDH1		4,11,13,15,22		1p,6q,8p,16q,17p	1q,16p
TCGA-E2-A1L9	BRCA	FEMALE	40	II	AKT1	FOXA1,SF3B1		BRCA1,CBFB,CTCF,GATA3,KMT2C,MLL3						1q,16p
TCGA-E2-A1LA	BRCA	FEMALE	59	II		ERBB2,MYC			ARID1A,NCOR1,USP9X				9p,17p	17q
TCGA-E2-A1LB	BRCA	FEMALE	41	II		ERBB2		EP300	BRCA1,MLL3,NF1				9p
TCGA-E2-A1LG	BRCA	FEMALE	50	II		MYC,PIK3CA		KMT2C,NCOR1,TP53	CDH1,MAP2K4,RB1		4,10	5	1p,6q,8p,16q,17p	1q,3q,6p,16p,19q
TCGA-E2-A1LI	BRCA	FEMALE	57	II		KRAS,MYC,PIK3CA			CASP8,NF1,PTEN,TBX3		2,4,11,14,15,17,22		5q,8p,9q,16q,18q,19p	1q,6p,7p,8q,10p
TCGA-E2-A1LL	BRCA	FEMALE	73	III		AKT1,KRAS,PIK3CA			CDKN1B,NF1,TP53		13,17,18		5q,6q,8p	5p,16p
TCGA-E2-A2P6	BRCA	FEMALE	77	II					ARID1A,CBFB,CDH1,CTCF,NCOR1,TP53		18		16q,17p	1q,16p
TCGA-E2-A56Z	BRCA	FEMALE	69	II	SF3B1	ERBB2,FOXA1			EP300,NCOR1,PTEN,RB1,USP9X		22	7,12,20	9p,10q,17p	6p,16p,17q
TCGA-E2-A570	BRCA	FEMALE	47	I	AKT1			GATA3	CBFB,CDH1			7,20	16q	1q,16p
TCGA-E2-A574	BRCA	FEMALE	44	II		CHD4,KRAS,MYC			BAP1,EP300,PIK3R1,PTEN		15,22	20	3p,4q,5q,8p,10q,18p	1q,5p,6p,8q,10p,12p,17q
TCGA-E2-A576	BRCA	FEMALE	69	I		AKT1,CHD4,ERBB2,MYC			ARID1A,CBFB,CTCF,EP300,KDM6A,MAP2K4,NCOR1,PTEN,RB1,USP9X	CDH1	13,15		1p,3p,8p,11q,16q,17p	8q
TCGA-E2-A9RU	BRCA	FEMALE	90	III	PIK3CA	AKT1,FOXA1,MYC		TP53	CBFB,CDH1,CTCF,EP300,NCOR1	MAP2K4	4,13,15,22	7,20	1p,3p,6q,8p,9q,11q,16q,17p,18p	5p,8q
TCGA-E9-A1N3	BRCA	FEMALE	70	III				GATA3			22
TCGA-E9-A1N4	BRCA	FEMALE	41	III				MAP3K1			2,18		6q,16q
TCGA-E9-A1N5	BRCA	FEMALE	45	II	PIK3CA	FOXA1,MYC		NF1,TP53	CBFB				6q,11q,16q,17p	16p,20q
TCGA-E9-A1N8	BRCA	FEMALE	48	II		CHD4,KRAS,MYC,PIK3CA			BAP1,MAP2K4,RB1	TP53	4,14,22		5q,8p,16q,17p	12p
TCGA-E9-A1N9	BRCA	FEMALE	58	II		CHD4,KRAS		MAP3K1	BAP1,CASP8	TP53	9,11,13,15		8p,17p	1q,5p,6p,7p,10p,12p,20q
TCGA-E9-A1NA	BRCA	FEMALE	58	II		FOXA1,MYC		GATA3	BAP1,BRCA1,RB1,TBX3		9,22		4p,6q,11p,17p	1q,5p,17q
TCGA-E9-A1NF	BRCA	FEMALE	60	II		AKT1,FOXA1,PIK3CA,SF3B1		NCOR1,TP53	BAP1,BRCA1			12,20	3p,8p,9p,11p,16q,17p,18q	1q,3q,8q,16p
TCGA-E9-A1NH	BRCA	FEMALE	71	II			PIK3CA	CBFB	BRCA1,CTCF		4,11,13,17,18,22		1p,8p,16q	1q,16p
TCGA-E9-A1R0	BRCA	FEMALE	58	II	PIK3CA			CTCF	CBFB				6q,16q,17p	16p
TCGA-E9-A1R2	BRCA	FEMALE	51	III		ERBB2,MYC			BAP1				8p,9p	1q,8q,17q,20q
TCGA-E9-A1R3	BRCA	FEMALE	70	III	PIK3CA,SF3B1						4,10,22	5,8,20	1p,16q,19p	1q,7p,16p
TCGA-E9-A1R4	BRCA	FEMALE	66	I	PIK3CA	ERBB2,FOXA1,SF3B1			CBFB,CDKN1B,EP300			5,20	4q,9p,17p	7p,16p,17q
TCGA-E9-A1R5	BRCA	FEMALE	63	I	PIK3CA		ERBB2		CBFB,CDH1			5,20	1p,8p,16q	1q,16p,17q
TCGA-E9-A1R6	BRCA	FEMALE	63	II		CHD4,ERBB2			CASP8,CBFB,RB1		9,13,14,22	5,8,12	16q,17p	16p,17q,19q,20q
TCGA-E9-A1R7	BRCA	FEMALE	64	II		AKT1,ERBB2		GATA3	BAP1,CBFB,TP53				1p,4p,8p,9p,11q,16q,17p	1q,5p,8q,16p,17q
TCGA-E9-A1RB	BRCA	FEMALE	40	II		CHD4,FOXA1,KRAS,MYC,PIK3CA		TP53	CDH1,RB1		4,13,14,22	7,12,20	2q,5q,6q,9p,16q,17p	1q,3q,5p,8q,10p,16p
TCGA-E9-A1RC	BRCA	FEMALE	56	III		AKT1,CHD4,FOXA1,KRAS	PIK3CA	GATA3		RB1	2,9,10,11,13,17,18,22	8,20	1p,6q,16q,19p	1q,16p
TCGA-E9-A1RE	BRCA	FEMALE	74	III	PIK3CA	AKT1,ERBB2,FOXA1,MYC			CASP8,CBFB		2,15		8p,9p,16q,17p	8q,16p,17q,20q
TCGA-E9-A1RF	BRCA	FEMALE	68	III		AKT1,ERBB2,FOXA1		GATA3,KDM6A,USP9X	BRCA1,MAP2K4	NCOR1	18	20	6q,8p,9p,10q,17p	1q,6p,17q
TCGA-E9-A1RG	BRCA	FEMALE	62	III		FOXA1,KRAS			ARID1A,CBFB,EP300,MAP2K4,MLL3,NCOR1,NF1,RB1,TBX3,TP53,USP9X		9,15,18,22	20	1p,2p,11p,16q,17p	1q,8q,12p,16p
TCGA-E9-A1RI	BRCA	FEMALE	43	III	PIK3CA	ERBB2,KRAS			CASP8				6q,16q,17p	16p,17q,19q
TCGA-E9-A226	BRCA	FEMALE	45	III		FOXA1	PIK3CA		BAP1	TP53	15		3p,8p,16q,17p	16p
TCGA-E9-A227	BRCA	FEMALE	42	II	PIK3CA			CTCF					16q	1q
TCGA-E9-A228	BRCA	FEMALE	58	II		ERBB2,SF3B1			BAP1,CASP8				2q,11p,17p
TCGA-E9-A229	BRCA	FEMALE	37	I	PIK3CA	KRAS			BAP1		22		6q,8p,17p
TCGA-E9-A22B	BRCA	FEMALE	71	I		ERBB2			MLL3		9,11		8p,17p	8q,19q
TCGA-E9-A22E	BRCA	FEMALE	56	III		FOXA1,PIK3CA		TP53	ARID1A,BRCA1,MAP3K1,MLL3		13,22	20	8p,9p,10q	1q,7p,8q,16p,19q
TCGA-E9-A22G	BRCA	FEMALE	47	II		CHD4,MYC		NCOR1	CASP8,CDH1,KDM6A,MAP2K4,NF1,PTEN,RB1	TP53	14,15		2q,4p,5q,16q,17p	1q,5p
TCGA-E9-A22H	BRCA	FEMALE	42	II	AKT1			CASP8,MAP3K1	CBFB		22		16q	1q,16p
TCGA-E9-A244	BRCA	FEMALE	54	II		KRAS,MYC,PIK3CA		TP53	BAP1,BRCA1,MAP3K1,MLL3	CASP8			1p,2q,3p,4p,5q,11p,16q	1q,10p
TCGA-E9-A247	BRCA	FEMALE	59	I		AKT1,CHD4,FOXA1,KRAS			EP300,PIK3R1,RB1		13,15	8,12,20	1p,9p,16q,17p	1q,7q,10p,16p
TCGA-E9-A249	BRCA	FEMALE	45	II	PIK3CA				CDH1,EP300,RB1		2,4,13,15,22	5,7,20	1p,6q,16q	1q,16p,19q
TCGA-E9-A24A	BRCA	FEMALE	69	II							22		16q	1q,7p,16p
TCGA-E9-A295	BRCA	FEMALE	71	II	PIK3CA	AKT1,ERBB2,FOXA1			CBFB,RB1		13,15,18	5,8,12,20	1p,3p,16q,17p	1q,6p,7p,16p,17q,19q
TCGA-E9-A2JS	BRCA	FEMALE	72	II		ERBB2,FOXA1,KRAS			CBFB,PIK3R1,PTEN,TP53		18	12	6q,8p,10q,17p	1q,8q,16p,17q,20q
TCGA-E9-A3HO	BRCA	FEMALE	49	II				KMT2C,MLL3	CDH1,KDM6A,MAP2K4,PTEN,TBX3,USP9X	RB1	2,4,14,15,22		1p	5p,6p
TCGA-E9-A54Y	BRCA	FEMALE	63	III		ERBB2,FOXA1			ARID1A,CASP8,CBFB,CTCF,EP300,MAP2K4,MLL3,NCOR1,PTEN,RB1		22		1p,8p,16q,17p	1q,6p,8q,17q
TCGA-E9-A5UO	BRCA	FEMALE	41	II		ERBB2		GATA3	CDKN1B,EP300,KDM6A,NCOR1,RB1,TP53		13,22		6q,9p,11p,17p	17q
TCGA-E9-A6HE	BRCA	FEMALE	45	III					CBFB,CTCF,EP300,MAP2K4,NCOR1,PTEN,RB1	CDH1,TP53	13,22		16q,17p	1q,16p
TCGA-EW-A1IW	BRCA	FEMALE	80	II	FOXA1,PIK3CA	ERBB2		CBFB,GATA3	CDH1		13		1p,11q,16q,17p	1q
TCGA-EW-A1IX	BRCA	FEMALE	48	II	PIK3CA			MAP3K1					4p,6q,8p
TCGA-EW-A1J1	BRCA	FEMALE	38	II	PIK3CA			MAP3K1	BAP1,BRCA1,CASP8,CBFB	NCOR1	2,4,18,22		6q,16q,17p
TCGA-EW-A1J3	BRCA	FEMALE	61	I		ERBB2			CDH1			5,20	11q,16q,17p	1q,16p
TCGA-EW-A1J5	BRCA	FEMALE	59	II	FOXA1,PIK3CA	ERBB2		KMT2C,PIK3R1	CBFB,TP53	CDH1		20	6q,11q,16q,17p	1q,17q
TCGA-EW-A1J6	BRCA	FEMALE	70	I		PIK3CA			ARID1A,BAP1,EP300,KDM6A,PTEN		2,14,22		1p,6q,8p,9q,10q,16q,17p,18p	10p,20q
TCGA-EW-A1OX	BRCA	FEMALE	43	II				GATA3	BRCA1					1q
TCGA-EW-A1OZ	BRCA	FEMALE	56	II		ERBB2,FOXA1			CBFB,MAP2K4,RB1	TP53	4,11,13,15		1p,16q	3q,8q,16p,17q,20q
TCGA-EW-A1P0	BRCA	FEMALE	55	II	PIK3CA	MYC			MLL3			20	6q	1q,8q
TCGA-EW-A1P3	BRCA	FEMALE	48	II		AKT1,ERBB2,FOXA1		CASP8,GATA3	CDH1,EP300,NCOR1	CBFB	9,22	7	16q,17p	1q,16p,17q
TCGA-EW-A1P4	BRCA	FEMALE	43	II		CHD4,KRAS,MYC,PIK3CA,SF3B1		TP53	BRCA1,KDM6A,MAP2K4,PIK3R1,TBX3		14		3p,5q,9p,11q,17p	3q,5p,7p,12p,19q
TCGA-EW-A1P5	BRCA	FEMALE	77	II	SF3B1		PIK3CA				2,4,9,10,13,22	5	1p,3p,6q,17p	16p
TCGA-EW-A1P6	BRCA	FEMALE	64	II		MYC		MAP3K1	CBFB,EP300		22		8p,16q	8q,16p
TCGA-EW-A1P8	BRCA	FEMALE	58	III		CHD4,KRAS,MYC,PIK3CA		TP53	CASP8,EP300,NCOR1,NF1,PIK3R1,PTEN,RB1,TBX3		4,13,14,15,17,18,22		3p,5q,8p,16q,19p	12p
TCGA-EW-A1PA	BRCA	FEMALE	59	II						TP53	13,22		5q,8p,9p,10q,17p	7q,20q
TCGA-EW-A1PD	BRCA	MALE	61	II		MYC	ERBB2	RB1	CDKN1B				4p,9p,17p	5p,17q,19q,20p
TCGA-EW-A1PE	BRCA	FEMALE	56	II	PIK3CA				CBFB	MAP2K4	2,4		17p	1q
TCGA-EW-A1PH	BRCA	FEMALE	52	II		ERBB2,MYC,PIK3CA,SF3B1		TP53	CASP8,EP300,NF1,PIK3R1		14,15,22		8p	1q,6p,8q,10p,20q
TCGA-EW-A2FS	BRCA	FEMALE	41	II		ERBB2,FOXA1			BAP1,PIK3R1	ARID1A			10q,11q,16q,17p
TCGA-EW-A2FV	BRCA	FEMALE	39	III	PIK3CA	FOXA1,KRAS		ARID1A,CBFB,KMT2C,MLL3,PTEN			9,11,15,18,22		1p,2q,5q,8p,10q,16q,17p,19p	1q
TCGA-EW-A2FW	BRCA	FEMALE	52	II				GATA3	CASP8,MLL3		2		1p	1q,20q
TCGA-EW-A423	BRCA	FEMALE	75	II	PIK3CA	ERBB2		CDH1	ARID1A,CASP8,CBFB,CTCF,NCOR1	EP300	2,9,14,18,22	5,7	3p,11q,16q,17p	1q,6p,10p,16p,17q,19q,20q
TCGA-EW-A6S9	BRCA	FEMALE	34	II		ERBB2			RB1	TP53	13,22		6q,17p
TCGA-EW-A6SA	BRCA	MALE	59	II		AKT1,CHD4,FOXA1,SF3B1		ARID1A,MAP3K1	NF1,PIK3R1		15,22		1p,2p,5q,8p,9q,11q,16q,17p	8q,16p
TCGA-EW-A6SC	BRCA	FEMALE	60	II	PIK3CA	KRAS			BRCA1,TP53	CDH1	22		11q,16q,17p	16p
TCGA-EW-A6SD	BRCA	FEMALE	32	II		ERBB2,FOXA1		TP53	CDKN1B		18	20	6q,9p,17p	1q,3q,5p,7p,8q,10p,16p,17q,19q
TCGA-GI-A2C8	BRCA	FEMALE	63	III		KRAS,PIK3CA			BAP1,BRCA1,MAP2K4,NCOR1,TP53	CDH1	4,17	7	3p,16q	1q,3q,16p,20q
TCGA-GM-A2D9	BRCA	FEMALE	69	I	FOXA1,PIK3CA			BRCA1,MAP3K1	MLL3	CBFB			8p,11q,16q	1q,16p
TCGA-GM-A2DA	BRCA	FEMALE	46	II		ERBB2			BRCA1,CDH1,EP300,NCOR1,NF1		17,22		8p,16q
TCGA-GM-A2DC	BRCA	FEMALE	57	II		ERBB2			CBFB,CTCF,EP300,MAP2K4,NCOR1,RB1,TP53		13,22		6q,16q,17p,19p	1q,5p,7p,8q,16p,17q,19q,20p
TCGA-GM-A2DH	BRCA	FEMALE	58	I		CHD4,ERBB2,KRAS	PIK3CA		RB1	TP53	13		5q,17p,18p	1q,3q,5p,6p,7q,10p,12p
TCGA-GM-A2DL	BRCA	FEMALE	50	I	AKT1			TP53	BRCA1,CDH1	EP300	13,18,22		4p,17p	7p
TCGA-GM-A2DM	BRCA	FEMALE	57	II
TCGA-GM-A3NW	BRCA	FEMALE	63	II	AKT1,PIK3CA				CBFB,CDH1,RB1			5	8p,11q,16q	1q
TCGA-GM-A3XL	BRCA	FEMALE	49	II		MYC		TP53	EP300,MAP2K4,MAP3K1,NCOR1,NF1,PTEN,RB1,TBX3		14		8p,10q,17p
TCGA-GM-A5PV	BRCA	FEMALE	63	II				KMT2C,PTEN	CBFB,CDH1				8p,16q
TCGA-GM-A5PX	BRCA	FEMALE	65	II					CBFB,CTCF,RB1	CDH1			16q	1q,16p
TCGA-HN-A2NL	BRCA	FEMALE	56	II		CHD4,MYC			CASP8,CDH1,EP300,MAP3K1,NF1,PTEN,RB1		4,14,15,22		5q,9p,16q
TCGA-JL-A3YX	BRCA	FEMALE	46	II		MYC		MAP3K1	CASP8,CBFB,EP300,PTEN		14,22		1p,3p,8p,10q,16q	1q,8q,16p
TCGA-LD-A66U	BRCA	FEMALE	44	II	PIK3CA	CHD4			CBFB,CDH1,CTCF,EP300,RB1		13	5,20	6q,16q	1q,12p,16p
TCGA-LD-A7W6	BRCA	FEMALE	54	II					CBFB	CDH1			6q,8p,16q	1q
TCGA-LL-A440	BRCA	FEMALE	61	I
TCGA-LL-A50Y	BRCA	FEMALE	84	II	PIK3CA			KMT2C	CBFB,CTCF,EP300	CDH1			8p,16q	1q,16p
TCGA-LL-A5YL	BRCA	FEMALE	64	II				NCOR1,NF1	BAP1,CBFB,CDH1,CTCF	ARID1A			1p,3p,16q	1q,16p
TCGA-LL-A5YM	BRCA	FEMALE	88	III		ERBB2,FOXA1			ARID1A,CDKN1B,MAP3K1,NCOR1,PIK3R1,PTEN,RB1,TP53		4,11,13		1p,6q,8p,9q,10q,17p	1q,5p,10p,17q
TCGA-LL-A5YP	BRCA	FEMALE	49	II		MYC		BRCA1,PTEN	CDKN1B,MAP3K1,MLL3,NF1,RB1		13,14		1p,4p,5q,8p,9q,19p	3q,5p,10p,16p,19q
TCGA-LL-A6FP	BRCA	FEMALE	90	II	PIK3CA			KMT2C,MLL3	ARID1A,BRCA1,CBFB,EP300,NF1,PTEN,RB1	CDH1	10,13,15,18,22	7,20	1p,16q,19p	1q,12p,16p
TCGA-LL-A6FQ	BRCA	FEMALE	77	III		CHD4,FOXA1	AKT1		EP300		9,11	5,7,12,20		1q,10p,16p,19q
TCGA-LL-A6FR	BRCA	FEMALE	50	II				TP53	CASP8,CDKN1B,MAP3K1,PIK3R1,RB1		4	1	5q,8p,9q,11q,18q	3q,6p,8q
TCGA-LL-A73Y	BRCA	FEMALE	67	I		CHD4,PIK3CA,SF3B1					9,10,14,15		3p,4q,5q,8p,11q,16q,17p,18q	1q,8q
TCGA-LL-A740	BRCA	FEMALE	61	I	ERBB2			PIK3R1	TP53			7,8	6q,17p
TCGA-LL-A7T0	BRCA	FEMALE	70	II		ERBB2,MYC			BAP1,CASP8,CBFB,EP300,MAP2K4,MAP3K1,NCOR1,PIK3R1,RB1		9,11,13,14,22		2q,3p,4p,8p,16q,17p,18p,19p	8q,16p,17q
TCGA-LL-A8F5	BRCA	FEMALE	61	II		AKT1,MYC		BRCA1,TP53	ARID1A,CASP8,CDKN1B,MAP2K4,MAP3K1,NCOR1,NF1,PTEN		11,15		4p,6q,8p,10q,17p	3q,5p,8q,10p,16p,19q
TCGA-LL-A9Q3	BRCA	FEMALE	69	III	FOXA1,PIK3CA			CDH1	ARID1A,MAP2K4,TP53	BAP1,PTEN	18	5,7	1p,8p	1q,8q,16p,19q
TCGA-OL-A5D8	BRCA	FEMALE	40	II		SF3B1		GATA3	CASP8,MAP2K4	NCOR1		8	16q,17p	16p
TCGA-OL-A5DA	BRCA	FEMALE	61	II	PIK3CA				CBFB,CDH1,NCOR1,RB1			8	11q,16q,17p	1q
TCGA-OL-A5RW	BRCA	FEMALE	40	II		AKT1,CHD4,MYC,PIK3CA			BAP1,BRCA1,CDH1,CTCF,EP300,KDM6A,MAP2K4,MLL3,NCOR1,NF1,PTEN,RB1,USP9X	TP53	13,22		3p,4q,5q,8p,9q,10q,16q,17p	3q
TCGA-OL-A5RY	BRCA	FEMALE	52	II		ERBB2			BAP1,MAP2K4,MLL3,NCOR1,NF1
TCGA-OL-A5RZ	BRCA	FEMALE	57	I		ERBB2,KRAS			BAP1,BRCA1,EP300,MAP2K4,NCOR1,NF1,PIK3R1,RB1		9,13,14,22		1p,5q,8p,11q,17p	7q,12p
TCGA-OL-A5S0	BRCA	FEMALE	66	II	PIK3CA	ERBB2,MYC			ARID1A,CBFB,CDH1,CTCF,KDM6A,MAP2K4,MAP3K1,NCOR1,PIK3R1,RB1,TP53,USP9X		4,13,14,18		3p,5q,8p,9q,11q,16q,17p,19p	1q,5p,6p,8q,10p
TCGA-OL-A66H	BRCA	FEMALE	74	I				KMT2C,MLL3				7
TCGA-OL-A66J	BRCA	FEMALE	80	I	FOXA1				ARID1A,CBFB,CDH1,MLL3				8p,11q,16q
TCGA-OL-A66K	BRCA	FEMALE	72	II		ERBB2			CTCF,EP300,RB1,USP9X	CDH1	4,11,13,14,15,22	7	1p,3p,16q	1q,16p,17q
TCGA-OL-A66L	BRCA	FEMALE	71	I	FOXA1,PIK3CA				CBFB,CDH1,CTCF,EP300		22		6q,16q	1q,16p
TCGA-OL-A66N	BRCA	FEMALE	59	III	ERBB2				ARID1A,CBFB,CTCF,RB1	CDH1	9,13,14,18	5,7,8,20	1p,3p,16q	1q,16p
TCGA-OL-A66O	BRCA	FEMALE	39	II				GATA3	NCOR1,NF1,RB1		13		6q,11q	1q
TCGA-OL-A6VO	BRCA	FEMALE	43	I		MYC,PIK3CA			CASP8,EP300,MAP3K1,PIK3R1,PTEN		4,13,14,22		2q,3p,5q,6q,9q,10q,16q,18q,19p	1q,8q
TCGA-OL-A6VQ	BRCA	FEMALE	49	II	PIK3CA			TBX3	CBFB	CDH1	18,22		6q,16q	1q,16p
TCGA-OL-A6VR	BRCA	FEMALE	48	I		FOXA1,MYC							6q	8q
TCGA-OL-A97C	BRCA	FEMALE	67	II		FOXA1						7,20		1q,5p,19q
TCGA-PE-A5DD	BRCA	FEMALE	64	II	PIK3CA				BRCA1,CBFB,MAP2K4,NCOR1,NF1,RB1	CDH1	13,15,17,18,22		16q
TCGA-PL-A8LV	BRCA	FEMALE	54	III		AKT1,MYC		EP300,TP53	CASP8,CDH1,CTCF,MAP2K4,NCOR1,NF1,PIK3R1,PTEN,RB1,USP9X		4,11,18	8	2q,16q,17p	1q,3q,7q,10p,19q,20p
TCGA-PL-A8LX	BRCA	FEMALE	35	IV					CASP8,EP300,MAP3K1,PIK3R1,PTEN		2,4,10,14,18,22		5q,11q,19p	5p,20q
TCGA-PL-A8LY	BRCA	FEMALE	30	II
TCGA-S3-A6ZF	BRCA	FEMALE	64	II		CHD4,FOXA1,KRAS,PIK3CA			BAP1,TP53		18,22	12	1p,4p,6q,9q,11p,16q,17p,19p	1q,3q,7p,8q,20q
TCGA-S3-A6ZG	BRCA	FEMALE	71	II		CHD4,ERBB2,FOXA1,KRAS			CBFB,PTEN	CDH1	9,10,11,15,22		3p,6q,16q	1q,16p
TCGA-S3-A6ZH	BRCA	FEMALE	29	III		CHD4,ERBB2,KRAS,PIK3CA			BAP1,RB1	PTEN	2,4,9,13,18		1p,6q,8p,11q,17p,19p	1q,16p,17q,19q
TCGA-S3-AA0Z	BRCA	FEMALE	63	II		PIK3CA		RB1,TP53	CDH1				16q	1q,3q,6p,7p,10p
TCGA-S3-AA10	BRCA	FEMALE	65	II		CHD4,MYC,PIK3CA,SF3B1		RB1,TP53	CDH1,MAP2K4,MLL3,NF1,PIK3R1		14,15,22	8,20	4p,5q,6q,16q,18p	3q,6p,12p,19q
TCGA-S3-AA11	BRCA	FEMALE	67	II	FOXA1,PIK3CA			MAP3K1,TBX3		PTEN				1q
TCGA-S3-AA12	BRCA	FEMALE	82	III				ARID1A,GATA3	CBFB				6q,16q	16p
TCGA-S3-AA14	BRCA	FEMALE	47	I	PIK3CA	ERBB2		MAP3K1	BRCA1,CASP8,CBFB,RB1		13		2q
TCGA-S3-AA17	BRCA	FEMALE	64	II		AKT1,MYC,PIK3CA			BAP1,CBFB,CDH1,MAP2K4,NCOR1,RB1		15		8p,17p,19p	1q,10p,20q
TCGA-UL-AAZ6	BRCA	FEMALE	73	II		CHD4,ERBB2,FOXA1			ARID1A,BRCA1,EP300,MAP2K4,NCOR1,RB1,USP9X	NF1	13,22	12,20	4q,8p,11p,17p	1q,5p,7p,8q,10p,16p
TCGA-UU-A93S	BRCA	FEMALE	63	IV		ERBB2		KDM6A,TP53	ARID1A,CDKN1B,MAP2K4,NCOR1,TBX3		14		6q,8p,17p,18q	1q,3q,5p,7p,10p
TCGA-V7-A7HQ	BRCA	FEMALE	75	III				MAP3K1	CBFB,CTCF,EP300,RB1		13,22		8p,16q	8q,16p
TCGA-W8-A86G	BRCA	FEMALE	66	II					CBFB,CTCF,NCOR1,TP53	CDH1		5,7,8,20	16q	1q,16p,19q
TCGA-WT-AB41	BRCA	FEMALE	55	II	PIK3CA				ARID1A,KDM6A,MAP2K4,NCOR1,PIK3R1,USP9X	NF1	14,15		1p,5q,8p,17p	1q,5p
TCGA-WT-AB44	BRCA	FEMALE	77	I		FOXA1	AKT1	CTCF,TBX3	ARID1A,BRCA1,EP300,NCOR1,NF1,RB1	CDH1	4,15,17	7	1p,8p,16q,19p	1q,16p
TCGA-Z7-A8R6	BRCA	FEMALE	46	I		AKT1,FOXA1,MYC		TBX3,TP53	CBFB,CDH1,NCOR1,PTEN			5,20	8p,11q,16q,17p	1q,8q,16p
TCGA-2W-A8YY	CESC	FEMALE	51	I	AKT1,ERBB3,PIK3CA			ARID1A,BAP1,CASP8,EP300,FAT1,KMT2C,KMT2D,NOTCH1,PTEN,TGFBR2,TP53		FBXW7
TCGA-4J-AA1J	CESC	FEMALE	31	I		ERBB2			FBXW7				5q,6q,17p	5p
TCGA-BI-A0VS	CESC	FEMALE	48	I		KRAS,NFE2L2,PIK3CA		KMT2C			4,11,13,21		3p,5q,6q,7p,8p,10p,18q	5p,8q,20q
TCGA-BI-A20A	CESC	FEMALE	49	I		ERBB2,NFE2L2,PIK3CA		TP53	CASP8,EP300,FAT1,FBXW7,LATS1,TGFBR2		10,14,21,22		3p,6q,16q,17p,19p	2p,3q,17q,19q
TCGA-C5-A0TN	CESC	FEMALE	21	I					BAP1,CASP8,MAP3K1,MLL3,PTEN,TGFBR2		4,10,21		3p,5q	5p,19q
TCGA-C5-A1BE	CESC	FEMALE	64	I			PIK3CA		MLL3				4p,8p,11q,17p
TCGA-C5-A1BF	CESC	FEMALE	46	I		MAPK1		FAT1,NOTCH1	BAP1,CASP8,EP300,TGFBR2,TP53	STK11	22		3p,11q	1q
TCGA-C5-A1BL	CESC	FEMALE	32	I		AKT1,PIK3CA			LATS1,PTEN,TGFBR2			20	3p,4p,6q,17p	1q,3q
TCGA-C5-A1BM	CESC	FEMALE	78	I	PIK3CA			KMT2D	LATS1,TGFBR2	BAP1,PTEN	10	1,8	3p,6q	3q
TCGA-C5-A1BN	CESC	FEMALE	26	I					MAP3K1,TGFBR2	KMT2C,MLL3	4		3p,5q	1q,2p,6p
TCGA-C5-A1M5	CESC	FEMALE	53	I		PIK3CA			FAT1,LATS1	KMT2C,MLL3			17p	3q,20p
TCGA-C5-A1M6	CESC	FEMALE	55	II		AKT1,ERBB2,NFE2L2,PIK3CA		TP53	EP300,FAT1,MAP3K1,MLL3,NOTCH1,SMAD4,STK11,TGFBR2		4,10,13,22		3p,5q,7p,8p,11q,18q	2p,3q,5p,17q,20q
TCGA-C5-A1M8	CESC	FEMALE	43	I					BAP1,CASP8,EP300,HLA-B,LATS1,TGFBR2		11		2q,3p,6q,8p
TCGA-C5-A1M9	CESC	FEMALE	46	I		ERBB2,PIK3CA		ARID1A	MLL2,NOTCH1	FBXW7,KMT2C,MLL3,SMAD4	14,21		5q,7p,8p,16q
TCGA-C5-A1ME	CESC	FEMALE	40	I			KRAS		EP300,FAT1,LATS1,NOTCH1,RB1,SMAD4,STK11		14,22		8p,16q,19p	2p,5p,19q,20q
TCGA-C5-A1MF	CESC	FEMALE	49	I		ERBB3			BAP1,STK11				4p,7p,8p	1q,3q,8q,19q
TCGA-C5-A1MI	CESC	FEMALE	50	I		AKT1,ERBB2,NFE2L2	ERBB3	ARID1A	FAT1,PTEN,STK11,TGFBR2		4,10,11	20	3p,5q,7p,18q,19p	1q,6p,19q
TCGA-C5-A1MJ	CESC	FEMALE	61	I	ERBB2		ERBB3		ARID1A		10,11,14,21,22	3,12,20	18q,19p	1q
TCGA-C5-A1ML	CESC	FEMALE	49	I			PIK3CA	KMT2D	BAP1,PTEN,TGFBR2		4,10,11	1,5	3p,8p,16q,18q,19p	6p
TCGA-C5-A1MN	CESC	FEMALE	42	III	NFE2L2	PIK3CA		NOTCH1	MAP3K1,MLL3,SMAD4,TP53	KMT2D,MLL2		20	3p,5q,8p,10p,17p,18q,19p	5p
TCGA-C5-A1MP	CESC	FEMALE	34	I		ERBB2						8,20	4p	1q,3q,5p,17q
TCGA-C5-A2LS	CESC	FEMALE	37	I			PIK3CA						16q	1q,3q,16p
TCGA-C5-A2LT	CESC	FEMALE	38	I					ARID1A,CASP8,EP300,FAT1,FBXW7,LATS1,SMAD4		4,10,13,21,22	12	2q,6q,8p,16q,17p	2p,3q,5p,19q
TCGA-C5-A2LV	CESC	FEMALE	36	I					LATS1,MLL2,MLL3,SMAD4		4,10,21		6q,8p,11p	8q
TCGA-C5-A2LX	CESC	FEMALE	54	I					CASP8,EP300,FAT1,FBXW7,MLL3,RB1,TGFBR2		4,10,13,14,22	12	7p,16q,17p	3q
TCGA-C5-A2LY	CESC	FEMALE	30	I		PIK3CA		EP300	MLL3,SMAD4				8p	1q,19q
TCGA-C5-A2M1	CESC	FEMALE	37	I	KRAS,PIK3CA				SMAD4		14		16q,17p	5p
TCGA-C5-A2M2	CESC	FEMALE	56	I	ERBB3	NFE2L2	PIK3CA		SMAD4				18q
TCGA-C5-A7CG	CESC	FEMALE	55	I				FAT1,FBXW7	LATS1		11	8,12,19	2q,10q,16q
TCGA-C5-A7CH	CESC	FEMALE	43	II		PIK3CA			LATS1,MAP3K1,SMAD4,TGFBR2	KMT2C,MLL3	4,21	16	2q,3p,5q,6q,10q,11p,18q	1q,6p
TCGA-C5-A7CK	CESC	FEMALE	58	IV		KRAS,PIK3CA		TGFBR2	PTEN	RB1		12	4p,7p	1q,3q,19q
TCGA-C5-A7CL	CESC	FEMALE	48	III		PIK3CA			BAP1,MLL3,TGFBR2	PTEN,STK11	4		3p,17p	1q,3q,5p
TCGA-C5-A7CM	CESC	FEMALE	35	I					FAT1,FBXW7,MLL3,PTEN		4,10,14	20		5p
TCGA-C5-A7CO	CESC	FEMALE	68	I	ERBB3,PIK3CA	ERBB2,NFE2L2			PTEN,TGFBR2	LATS1,RB1	4,10,13	5	3p,6q,16q,17p	17q,19q,20p
TCGA-C5-A7UC	CESC	FEMALE	48	I		MAPK1			MAP3K1,PTEN,SMAD4				5q,17p
TCGA-C5-A7UE	CESC	FEMALE	45	I				CASP8	MLL3,RB1,TGFBR2		13		3p	3q,5p,6p
TCGA-C5-A7UH	CESC	FEMALE	55	III		MAPK1,NFE2L2	PIK3CA	EP300	CASP8,LATS1,SMAD4		4,11	20	6q,18q	2p,5p,6p,8q
TCGA-C5-A7UI	CESC	FEMALE	42	I				KMT2C,KMT2D,MLL3	LATS1,PTEN,RB1,TGFBR2		13		3p,4p,8p,11p	1q,3q,6p
TCGA-C5-A7X5	CESC	FEMALE	72	IV		KRAS,MAPK1,PIK3CA			MLL3,SMAD4				3p,4q,8p,17p,18q	2p,3q,8q
TCGA-C5-A7X8	CESC	FEMALE	35	I		AKT1,ERBB2		HLA-B	EP300,FAT1,MAP3K1,MLL2,MLL3		4,10,11	1,5,16,20	3p,8p,17p	2p,3q,6p
TCGA-C5-A7XC	CESC	FEMALE	26	I		NFE2L2,PIK3CA			LATS1,TP53				6q,8p,17p	2p,3q
TCGA-C5-A8XH	CESC	FEMALE	39	I		NFE2L2,PIK3CA			FBXW7,SMAD4,TGFBR2	KMT2C,MLL3			4p,5q,8p,16q,17p,19p	1q,5p
TCGA-C5-A8XI	CESC	FEMALE	69	I		PIK3CA			LATS1,RB1			3,8,12		1q
TCGA-C5-A8XJ	CESC	FEMALE	74	I	PIK3CA	ERBB2		EP300,KMT2C,NOTCH1,STK11	PTEN,TGFBR2		11,13		3p,17p	5p,20q
TCGA-C5-A8XK	CESC	FEMALE	30	[Not Applicable]	PIK3CA			KMT2D,STK11	FBXW7,LATS1,RB1,SMAD4		13		4p,8p,11p	5p
TCGA-C5-A8YQ	CESC	FEMALE	79	I		ERBB2,KRAS,MAPK1,PIK3CA		NOTCH1,TP53	ARID1A,HLA-B,TGFBR2		11,14,21		3p,4p,6q,17p,19p	1q,2p,3q,8q
TCGA-C5-A8YR	CESC	FEMALE	56	I				CASP8,KMT2C	EP300,FAT1,FBXW7,LATS1,PTEN	STK11	10,11,14,21,22	1,16,20	2q,4q,6q,19p	5p,19q
TCGA-C5-A8YT	CESC	FEMALE	36	I
TCGA-C5-A8ZZ	CESC	FEMALE	41	II		PIK3CA		KMT2C,RB1	FBXW7,TGFBR2,TP53		4		3p,17p	3q
TCGA-C5-A907	CESC	FEMALE	47	I				KMT2C	FAT1,RB1				8p,19p	5p,19q
TCGA-DG-A2KJ	CESC	FEMALE	50	III		ERBB2			ARID1A,EP300,FAT1,FBXW7,LATS1,MAP3K1,NOTCH1,PTEN,RB1,TGFBR2,TP53	KMT2C,MLL3	4,13,14,21		3p,8p,17p	3q,20q
TCGA-DG-A2KK	CESC	FEMALE	51	III	KRAS,PIK3CA			FBXW7,KMT2C,TP53					11q	3q,20q
TCGA-DG-A2KL	CESC	FEMALE	53	II		KRAS	PIK3CA		CASP8,EP300,LATS1		10,22	1,5,12,19	6q	2p,3q
TCGA-DS-A0VK	CESC	FEMALE	45	I	NFE2L2	PIK3CA		FAT1,KMT2D	BAP1,HLA-B,MAP3K1,PTEN,TGFBR2				3p,4p,5q,8p	3q
TCGA-DS-A0VL	CESC	FEMALE	25	I		PIK3CA				CASP8			4p,17p
TCGA-DS-A0VM	CESC	FEMALE	51	I	NFE2L2	PIK3CA			BAP1,LATS1,MAP3K1,RB1,STK11,TGFBR2	KMT2C,MLL3			5q	1q,3q
TCGA-DS-A0VN	CESC	FEMALE	47	I				FBXW7	BAP1,EP300,SMAD4		11,13,22		2q,3p,4p,8p,17p,18q,19p	3q
TCGA-DS-A3LQ	CESC	FEMALE	46	III	NFE2L2	ERBB2,KRAS,PIK3CA			RB1,STK11		4,10,11,13,21		3p,5q,6q,7p,16q,17p	3q,17q,20p
TCGA-DS-A5RQ	CESC	FEMALE	80	I	PIK3CA				BAP1,FAT1,FBXW7,STK11	TGFBR2			3p,4p	3q
TCGA-DS-A7WF	CESC	FEMALE	41	I	PIK3CA	ERBB2
TCGA-DS-A7WH	CESC	FEMALE	34	I		ERBB2,PIK3CA		ARID1A	STK11				16q	1q,2p,3q,20q
TCGA-DS-A7WI	CESC	FEMALE	43	II		NFE2L2							8p	1q,3q,19q
TCGA-EA-A1QT	CESC	FEMALE	47	I		NFE2L2,PIK3CA		HLA-B	LATS1,MAP3K1,SMAD4				5q,6q,8p,11q	3q,20q
TCGA-EA-A3HQ	CESC	FEMALE	60	II		PIK3CA		EP300,FBXW7,KMT2D	CASP8			1,8,20		3q,16p
TCGA-EA-A3HR	CESC	FEMALE	57	II		ERBB2,MAPK1,PIK3CA		FAT1			21		2q,4p,8p	3q,5p,20q
TCGA-EA-A3HS	CESC	FEMALE	35	I		PIK3CA		KMT2C,KMT2D	TGFBR2	FBXW7		20	3p,4p	3q
TCGA-EA-A3HT	CESC	FEMALE	68	I	MAPK1		PIK3CA	SMAD4	FBXW7,MLL3			1		3q
TCGA-EA-A3QD	CESC	FEMALE	59	III				EP300	FAT1,TGFBR2				3p	3q,20p
TCGA-EA-A3Y4	CESC	FEMALE	40	I					STK11				4p	5p,8q,19q
TCGA-EA-A410	CESC	FEMALE	51	II	ERBB2,PIK3CA			ARID1A,FAT1,FBXW7,KMT2D,PTEN
TCGA-EA-A411	CESC	FEMALE	50	I	ERBB3				ARID1A,BAP1,FAT1,TGFBR2		11,14,21	1,8	2q,3p,4p,5q,19p	2p,3q,19q
TCGA-EA-A439	CESC	FEMALE	50	II		KRAS,MAPK1,NFE2L2			BAP1,FAT1,STK11		4,10,11,21	20	3p,5q,7p,8p,17p,19p	3q,5p,19q
TCGA-EA-A43B	CESC	FEMALE	43	I					FBXW7,LATS1,MAP3K1,SMAD4		4,11		5q,6q,8p,16q,17p,18q,19p	2p,5p,6p,19q
TCGA-EA-A5FO	CESC	FEMALE	59	I	ERBB3,PIK3CA			PTEN,TP53				20		3q
TCGA-EA-A5O9	CESC	FEMALE	39	I		ERBB3,PIK3CA		EP300			4,10,11,22		2q,3p,6q,7p,8p,16q,17p,18q	3q,5p
TCGA-EA-A5ZE	CESC	FEMALE	54	I		PIK3CA		RB1	BAP1,FAT1,STK11,TGFBR2				3p,17p	1q,3q
TCGA-EA-A5ZF	CESC	FEMALE	56	I		ERBB2,ERBB3,KRAS,MAPK1,NFE2L2,PIK3CA			FAT1,LATS1,MLL3,STK11		4,10,11	16	3p,5q,6q,7p,8p,17p,19p	1q,3q,5p,6p,17q,19q,20q
TCGA-EA-A6QX	CESC	FEMALE	49	III		NFE2L2	AKT1	KMT2D	EP300,FBXW7,STK11,TGFBR2	LATS1		20	3p,6q,17p	1q
TCGA-EA-A97N	CESC	FEMALE	38	I		ERBB3,KRAS,PIK3CA			CASP8,TGFBR2		4,11,21,22	16	2q,3p,5q,7p,17p	1q,3q,6p
TCGA-EK-A2H0	CESC	FEMALE	24	II				FAT1,LATS1	ARID1A,FBXW7,MLL3,SMAD4,TP53				8p,17p	8q
TCGA-EK-A2IP	CESC	FEMALE	28	I		AKT1			BAP1,MAP3K1,PTEN,SMAD4,STK11,TGFBR2				3p,5q
TCGA-EK-A2PG	CESC	FEMALE	88	[Not Applicable]	PIK3CA			KMT2C,MLL3,TP53	ARID1A,BAP1,CASP8,EP300,FBXW7,HLA-B,LATS1,MLL2,RB1,SMAD4,TGFBR2	FAT1	4,11,14,21	20	2q,3p,6q,17p,18q,19p	3q,8q
TCGA-EK-A2PI	CESC	FEMALE	44	III		PIK3CA	NFE2L2		HLA-B,LATS1,STK11,TGFBR2		13		3p,8p,10p,11q,16q,19p	1q,3q
TCGA-EK-A2PK	CESC	FEMALE	43	I					EP300,FAT1,LATS1,SMAD4	STK11	4,13,14,21,22		6q,18q,19p	1q,5p,6p,19q
TCGA-EK-A2PL	CESC	FEMALE	36	III		ERBB3		FBXW7	LATS1,STK11	TGFBR2			3p,5q,11p,19p	5p,19q
TCGA-EK-A2PM	CESC	FEMALE	81	II	PIK3CA	NFE2L2		EP300,TP53	ARID1A,FAT1,FBXW7,LATS1,PTEN,RB1,SMAD4	KMT2D,MLL2	4,14	3,20	10q,16q,17p	1q,5p,6p,8q
TCGA-EK-A2R7	CESC	FEMALE	45	I				FBXW7,PTEN	BAP1,FAT1		4	1,20	3p	3q,5p,19q
TCGA-EK-A2R8	CESC	FEMALE	48	I		ERBB3	KRAS	KLF5,STK11	FBXW7,TP53	EP300	4,13,21,22	12	2q,17p,19p
TCGA-EK-A2R9	CESC	FEMALE	58	I	KRAS	ERBB2						20	17p	3q,17q
TCGA-EK-A2RA	CESC	FEMALE	74	II	MAPK1				RB1,STK11		4,10,11,13,14,22	3,20	2q,5q,7p,8p,16q,17p,18q,19p	1p,2p,5p
TCGA-EK-A2RB	CESC	FEMALE	48	IV		AKT1		KMT2C,MLL3	TGFBR2	BAP1,LATS1			3p,6q	3q
TCGA-EK-A2RC	CESC	FEMALE	33	I				KMT2C	LATS1,TGFBR2	BAP1			3p,6q	3q
TCGA-EK-A2RE	CESC	FEMALE	26	II					MLL3	TGFBR2			3p,10p
TCGA-EK-A2RJ	CESC	FEMALE	51	I					ARID1A,FAT1,MAP3K1,PTEN,STK11,TP53		4,14,21,22	20	2q,3p,5q,6q,8p,16q,17p,18q,19p	2p,5p,19q
TCGA-EK-A2RK	CESC	FEMALE	67	Stage IA2				EP300,KMT2C,PTEN	FAT1,FBXW7,LATS1	KMT2D,MLL2	4,10,11,13		5q,8p,17p	5p,8q
TCGA-EK-A2RL	CESC	FEMALE	32	I	KRAS	PIK3CA		FBXW7	PTEN		21			3q,16p
TCGA-EK-A2RM	CESC	FEMALE	40	I					ARID1A,FAT1,FBXW7,LATS1,MAP3K1,MLL3,NOTCH1,PTEN,SMAD4		4		5q,6q,8p,10q,11q,17p,18q,19p	1q,3q,19q
TCGA-EK-A2RN	CESC	FEMALE	45	I	PIK3CA				EP300,FAT1,HLA-B,LATS1,STK11		4,10,22	1,5,8	2q,6q,17p	3q,19q
TCGA-EK-A2RO	CESC	FEMALE	59	II	PIK3CA			NOTCH1					8p,11q	3q,8q
TCGA-EK-A3GJ	CESC	FEMALE	51	I	PIK3CA			KMT2C	LATS1,TP53				6q,8p,11p,17p,19p	2p
TCGA-EK-A3GK	CESC	FEMALE	33	I	ERBB3	PIK3CA	ERBB2	EP300,LATS1,NOTCH1,RB1	CASP8	KMT2C,MLL3			4p,5q	1q,5p,20q
TCGA-EK-A3GM	CESC	FEMALE	65	II	ERBB3		ERBB2,PIK3CA	KMT2C	FBXW7,PTEN,STK11	ARID1A		20	4q,8p,11p,16q,17p,18q	1q,3q,5p,17q
TCGA-EK-A3GN	CESC	FEMALE	47	III		ERBB3,PIK3CA		FBXW7	MAP3K1,STK11				8p	1q,3q,5p,8q,20q
TCGA-EX-A1H5	CESC	FEMALE	58	II				EP300	FAT1,MAP3K1,MLL3,PTEN,TGFBR2		4,10,11,13		3p,5q,7p,17p	3q,5p
TCGA-EX-A1H6	CESC	FEMALE	38	I	MAPK1			KMT2C	HLA-B,LATS1,SMAD4				16q,18q
TCGA-EX-A69L	CESC	FEMALE	41	I		PIK3CA			STK11	CASP8		5	2q,19p	1q,3q
TCGA-EX-A69M	CESC	FEMALE	62	I		ERBB2,PIK3CA		LATS1,STK11					8p,11q,17p	1q,8q,17q
TCGA-EX-A8YF	CESC	FEMALE	44	I					EP300,FBXW7	FAT1	14,22	5,8	16q	1q
TCGA-FU-A23K	CESC	FEMALE	28	III	PIK3CA	ERBB2			EP300			20	8p,10p
TCGA-FU-A23L	CESC	FEMALE	60	II		ERBB3,KRAS,PIK3CA			TGFBR2		21	12,16,20	3p,4p,5q,6q,11p,19p	1q,2p,3q,5p,6p,8q,19q
TCGA-FU-A2QG	CESC	FEMALE	29	I				FBXW7	CASP8,FAT1,MAP3K1,MLL3,PTEN		10		5q
TCGA-FU-A3EO	CESC	FEMALE	55	II	KRAS				ARID1A,SMAD4				18q	1q
TCGA-FU-A3HY	CESC	FEMALE	47	I	PIK3CA			EP300	BAP1,CASP8,LATS1,MAP3K1,TGFBR2				3p,4p,5q,6q	2p,5p,20q
TCGA-FU-A3HZ	CESC	FEMALE	64	II	PIK3CA			ARID1A,PTEN
TCGA-FU-A3NI	CESC	FEMALE	45	I	ERBB2	ERBB3,KRAS,MAPK1,NFE2L2,PIK3CA			FAT1,FBXW7,TGFBR2		4,11,13,21	12,20	3p,8p,17p	1q,3q,5p,8q,16p
TCGA-FU-A3TQ	CESC	FEMALE	55	III	MAPK1					PTEN	13		10q,11q,16q
TCGA-FU-A3TX	CESC	FEMALE	78	I		KRAS,PIK3CA						3,12	16q
TCGA-FU-A3WB	CESC	FEMALE	43	II	KRAS		PIK3CA		CASP8				8p,11q	3q
TCGA-FU-A40J	CESC	FEMALE	38	III			ERBB2		LATS1,MLL3			1,19	6q	3q,17q,20p
TCGA-FU-A5XV	CESC	FEMALE	32	III		ERBB3,KRAS,PIK3CA		FBXW7	MLL3,TGFBR2		4		3p,5q	3q,5p
TCGA-FU-A770	CESC	FEMALE	33	III				KMT2C	CASP8,MLL2				16q
TCGA-GH-A9DA	CESC	FEMALE	27	I		KRAS		FAT1	FBXW7,PTEN		4	3,5,12	8p	20q
TCGA-HG-A9SC	CESC	FEMALE	49	II		NFE2L2,PIK3CA		FAT1,NOTCH1	FBXW7,RB1,STK11				4p,19p	1q,3q,5p,8q,19q
TCGA-HM-A3JK	CESC	FEMALE	64	II	MAPK1			NOTCH1	LATS1		10	1,3,19,20
TCGA-HM-A6W2	CESC	FEMALE	34	IV				TP53	BAP1,KLF5,PTEN,RB1		13,21			1q,8q
TCGA-IR-A3L7	CESC	FEMALE	37	I		AKT1			BAP1,HLA-B,TGFBR2				3p
TCGA-IR-A3LA	CESC	FEMALE	60	I		PIK3CA		ARID1A,MAP3K1,TP53	FAT1	SMAD4			8p,16q,18q
TCGA-IR-A3LB	CESC	FEMALE	53	I	KRAS				EP300,PTEN,SMAD4		10,22		16q
TCGA-IR-A3LC	CESC	FEMALE	40	I		PIK3CA			EP300,LATS1,STK11			1		2p,3q
TCGA-IR-A3LI	CESC	FEMALE	48	IV	ERBB2,PIK3CA			FBXW7,KMT2C	SMAD4					1q
TCGA-IR-A3LK	CESC	FEMALE	69	I	ERBB2,PIK3CA			EP300,KMT2C,LATS1,TP53	CASP8				8p,11p,17p	5p,19q
TCGA-IR-A3LL	CESC	FEMALE	60	I	AKT1			CASP8,KLF5,KMT2D	MLL3,PTEN			1,5,19		3q,8q
TCGA-JW-A5VG	CESC	FEMALE	35	II					CASP8,EP300,MLL3		21,22			5p
TCGA-JW-A5VH	CESC	FEMALE	53	IV	KRAS,PIK3CA			ARID1A
TCGA-JW-A5VI	CESC	FEMALE	45	II		MAPK1			EP300,MAP3K1,SMAD4,TGFBR2				3p,4p,5q,18q	5p
TCGA-JW-A5VJ	CESC	FEMALE	56	II	PIK3CA	AKT1		FBXW7	BAP1,HLA-B,LATS1,TGFBR2			16	3p,6q	1q,2p,3q
TCGA-JW-A5VK	CESC	FEMALE	43	I				KLF5,KMT2D	FAT1,FBXW7,PTEN,RB1		4,10,11	20		3q
TCGA-JW-A69B	CESC	FEMALE	44	I	PIK3CA	AKT1,ERBB2			PTEN,SMAD4				10q,17p,18q	17q
TCGA-JW-A852	CESC	FEMALE	42	II	ERBB2,NFE2L2,PIK3CA			EP300,FAT1		RB1				1q
TCGA-JW-AAVH	CESC	FEMALE	46	I	AKT1		PIK3CA	FBXW7	RB1,TGFBR2		13		3p	1q,3q,5p
TCGA-JX-A3PZ	CESC	FEMALE	25	I					CASP8,LATS1,SMAD4,STK11				3p,6q,18q,19p	20q
TCGA-JX-A3Q0	CESC	FEMALE	63	III	NFE2L2		PIK3CA	ARID1A,FAT1,FBXW7,HLA-B,KMT2C,RB1,TP53		EP300		1,3,16,19,20
TCGA-JX-A3Q8	CESC	FEMALE	40	I					MLL3,PTEN,RB1,TGFBR2		10	8	3p,7p	1q,3q,6p,17q
TCGA-JX-A5QV	CESC	FEMALE	37	I		ERBB2,ERBB3,KRAS,PIK3CA			EP300,LATS1,STK11		4	1,12	2q,6q,16q	2p,3q,5p,16p,17q
TCGA-LP-A4AV	CESC	FEMALE	63	I	PIK3CA				RB1			1	11p	5p,20q
TCGA-LP-A5U2	CESC	FEMALE	30	III		KRAS,NFE2L2		EP300,KMT2D,MLL2,TP53				1,12,19	4p
TCGA-LP-A5U3	CESC	FEMALE	40	I		ERBB2,PIK3CA			CASP8		11
TCGA-MA-AA3X	CESC	FEMALE	50	III		AKT1	PIK3CA	MAP3K1	TP53		4,11,22	1,8,16,20	17p	3q
TCGA-MA-AA3Z	CESC	FEMALE	43	I			PIK3CA	FBXW7	MAP3K1				4p,5q	5p
TCGA-MA-AA41	CESC	FEMALE	33	II		PIK3CA		EP300,FAT1,SMAD4		BAP1			18q	1q,2p,3q,8q
TCGA-MA-AA43	CESC	FEMALE	48	III		AKT1,ERBB2			CASP8,MLL2,MLL3		4,10,11,13	20	2q,3p,7p,16q,17p	6p,17q
TCGA-MU-A5YI	CESC	FEMALE	60	I				NOTCH1	BAP1,LATS1				3p,6q,8p,11q,17p	3q,6p
TCGA-MU-A8JM	CESC	FEMALE	46	I		ERBB3,KRAS,PIK3CA		NOTCH1				12	4p	3q
TCGA-MY-A913	CESC	FEMALE	28	II		AKT1,PIK3CA			CASP8,LATS1,MAP3K1,MLL3,RB1,STK11		4,10,22		3p,5q,8p	6p
TCGA-PN-A8MA	CESC	FEMALE	43	II	PIK3CA	AKT1,MAPK1			FAT1,NOTCH1,PTEN		10,21	1,16,20	8p,11q,17p,19p	5p,19q
TCGA-Q1-A5R1	CESC	FEMALE	32	I			PIK3CA		EP300,NOTCH1				2q
TCGA-Q1-A5R3	CESC	FEMALE	56	TX	PIK3CA	ERBB2,ERBB3		HLA-B,SMAD4		MAP3K1		20	4p,5q	1q,2p,3q,5p,12q,17q,19q
TCGA-Q1-A6DT	CESC	FEMALE	55	I		AKT1,PIK3CA			ARID1A,CASP8,EP300,LATS1,MLL3,SMAD4		11,13,22	20	4p,5q,6q,8p,17p,18q	3q,5p,8q
TCGA-Q1-A6DV	CESC	FEMALE	36	I	PIK3CA			KMT2C
TCGA-Q1-A6DW	CESC	FEMALE	44	I		PIK3CA		KMT2C,PTEN				8,20	11q	3q
TCGA-Q1-A73O	CESC	FEMALE	37	I	ERBB3	PIK3CA		FBXW7,HLA-B,KMT2C,LATS1,RB1,SMAD4						3q
TCGA-Q1-A73P	CESC	FEMALE	45	I	PIK3CA				SMAD4				18q	20q
TCGA-Q1-A73Q	CESC	FEMALE	46	I		PIK3CA			BAP1,RB1,TGFBR2		11		3p,8p	1q
TCGA-Q1-A73R	CESC	FEMALE	45	I	ERBB3	ERBB2,PIK3CA								1q
TCGA-Q1-A73S	CESC	FEMALE	33	I		NFE2L2		RB1	BAP1,FAT1,FBXW7,TGFBR2		4	20	3p,8p,17p,19p	2p,8q
TCGA-RA-A741	CESC	FEMALE	34	II					MLL3,SMAD4,TGFBR2				8p,11q,18q,19p	8q,20q
TCGA-UC-A7PD	CESC	FEMALE	21	I		NFE2L2			CASP8,EP300,FBXW7,LATS1,SMAD4					6p
TCGA-UC-A7PF	CESC	FEMALE	44	I		NFE2L2,PIK3CA		KMT2D	CASP8,TGFBR2	KMT2C,MLL3			3p,10p,11q	1q,2p,3q,20q
TCGA-UC-A7PG	CESC	FEMALE	44	III	ERBB3	KRAS,PIK3CA			CASP8,HLA-B,TGFBR2		4,10,11,13,14,21,22	20	2q,3p,6q,17p,19p	1q,3q,19q
TCGA-UC-A7PI	CESC	FEMALE	44	I	KRAS	ERBB2				PTEN		20	10q,17p	5p,17q
TCGA-VS-A8EB	CESC	FEMALE	41	III		KRAS,PIK3CA		EP300	LATS1,SMAD4,STK11,TGFBR2,TP53		13,21		4p,6q,8p,11q,17p,19p	1q,3q,8q,19q
TCGA-VS-A8EC	CESC	FEMALE	55	III		AKT1,ERBB2,MAPK1,PIK3CA		NOTCH1	TGFBR2			12,19,20	3p,4p,8p,16q	3q,8q,17q
TCGA-VS-A8EG	CESC	FEMALE	36	I			PIK3CA						4p	3q
TCGA-VS-A8EH	CESC	FEMALE	56	III		PIK3CA	NFE2L2	FBXW7	CASP8,MAP3K1,MLL3,PTEN		4,11,13		10q	5p,8q
TCGA-VS-A8EJ	CESC	FEMALE	60	II		AKT1,ERBB2,ERBB3			ARID1A,MAP3K1,PTEN,RB1	EP300,TP53	22		4p,5q,6q,8p,16q,17p,19p	3q,5p,8q,20q
TCGA-VS-A8Q8	CESC	FEMALE	26	I				HLA-B	BAP1,STK11,TGFBR2	KMT2C,MLL3	4		3p,11q,16q	1q,3q
TCGA-VS-A8Q9	CESC	FEMALE	79	I				FAT1	BAP1,EP300,TGFBR2	STK11	11,21		3p,18q	3q
TCGA-VS-A8QA	CESC	FEMALE	44	I	ERBB2		PIK3CA	KLF5	BAP1,SMAD4,STK11			16	3p,8p	3q,20q
TCGA-VS-A8QC	CESC	FEMALE	51	IV	ERBB3		PIK3CA		CASP8,LATS1,TGFBR2			20	3p,4p,6q,11q,17p	1q,3q,5p
TCGA-VS-A8QH	CESC	FEMALE	76	I	KRAS			FBXW7,TP53	ARID1A,EP300,SMAD4	MAP3K1	14,22		8p,18q	20q
TCGA-VS-A94W	CESC	FEMALE	39	II		PIK3CA			FBXW7,TGFBR2			20	4p	3q,19q
TCGA-VS-A94X	CESC	FEMALE	40	II		ERBB2,KRAS,PIK3CA			EP300,RB1	STK11	22	12,20	19p	1q,2p,3q,5p,19q
TCGA-VS-A94Y	CESC	FEMALE	47	II					BAP1,EP300,FAT1,FBXW7,LATS1,MAP3K1,NOTCH1,RB1,STK11,TP53				3p,8p,10q,11p,17p,19p	1q,3q,5p
TCGA-VS-A950	CESC	FEMALE	42	III			PIK3CA		SMAD4,STK11,TGFBR2		4,10,11,21	8,20	3p,17p,18q	3q,5p
TCGA-VS-A952	CESC	FEMALE	66	I				PTEN	EP300	SMAD4	22		16q	6p
TCGA-VS-A953	CESC	FEMALE	63	IV				KMT2D,PTEN	CASP8,EP300		4,10,11,13,21,22	5	2q,3p,17p,19p	3q,8q,20p
TCGA-VS-A954	CESC	FEMALE	67	III		PIK3CA						1,8,19,20		3q
TCGA-VS-A957	CESC	FEMALE	64	I		PIK3CA		FBXW7	BAP1,FAT1,LATS1,TGFBR2		21			1q,3q
TCGA-VS-A9U5	CESC	FEMALE	57	II		AKT1,ERBB2,ERBB3,KRAS,PIK3CA			FAT1,PTEN,RB1,TGFBR2		4,13	12,19	3p,6q,10q	1q,3q,5p,6p,17q
TCGA-VS-A9U6	CESC	FEMALE	52	IV		PIK3CA		KMT2D,RB1	SMAD4,TP53	STK11			11q,17p	1q,2p,3q,8q,16p
TCGA-VS-A9U7	CESC	FEMALE	30	I					EP300,FBXW7,MAP3K1,MLL2,MLL3
TCGA-VS-A9UA	CESC	FEMALE	60	III		KRAS,PIK3CA		CASP8,EP300,FBXW7,KMT2D,TP53	BAP1,STK11,TGFBR2	RB1		1		3q,5p,19q
TCGA-VS-A9UB	CESC	FEMALE	54	II		PIK3CA		CASP8,FAT1,NOTCH1				8		2p,3q,5p,12q
TCGA-VS-A9UC	CESC	FEMALE	32	II	PIK3CA			KMT2C	FAT1,FBXW7,LATS1				6q	2p,6p
TCGA-VS-A9UD	CESC	FEMALE	73	III		AKT1,NFE2L2		NOTCH1	ARID1A,BAP1,EP300,FAT1,KLF5,MAP3K1,RB1,SMAD4,TGFBR2	PTEN	10,11,13,21	12,20	3p,4p,8p	1q,2p,3q,5p,6p,17q,19q
TCGA-VS-A9UI	CESC	FEMALE	76	II	PIK3CA	AKT1			PTEN,SMAD4			3,16,20	11q	1q,2p,5p,6p,19q
TCGA-VS-A9UJ	CESC	FEMALE	55	II	PIK3CA		KRAS	ARID1A,KMT2C,PTEN
TCGA-VS-A9UL	CESC	FEMALE	79	III		ERBB2	PIK3CA	EP300	FAT1,MAP3K1,TGFBR2		4,13,21,22		3p,8p,11p,19p	1q,5p,6p,17q
TCGA-VS-A9UM	CESC	FEMALE	39	IV		PIK3CA		BAP1	RB1,TGFBR2		13		3p,4p	1q,3q,20p
TCGA-VS-A9UO	CESC	FEMALE	43	II		PIK3CA			ARID1A,FAT1,FBXW7,MLL3,SMAD4,TP53		4		16q,18q
TCGA-VS-A9UP	CESC	FEMALE	43	II		AKT1,ERBB3,KRAS,MAPK1,PIK3CA		KMT2C	BAP1,FAT1,MAP3K1,RB1,STK11,TGFBR2		4,11,13,21	20	3p,6q,7p,8p,10q,17p,19p	1q,2p,3q,19q
TCGA-VS-A9UQ	CESC	FEMALE	32	I			PIK3CA	KMT2D					8p
TCGA-VS-A9UR	CESC	FEMALE	53	II	PIK3CA				MLL2,PTEN,SMAD4				10q,17p
TCGA-VS-A9UV	CESC	FEMALE	74	IV		MAPK1,PIK3CA		EP300,FBXW7,KMT2C,MLL3,RB1	PTEN,TGFBR2				3p,4p,7p,8p,17p	1q,3q,8q
TCGA-VS-A9UY	CESC	FEMALE	29	IV			PIK3CA	EP300					8p,16q,17p	5p,20p
TCGA-VS-A9UZ	CESC	FEMALE	61	I	AKT1,PIK3CA			ARID1A						20q
TCGA-VS-A9V0	CESC	FEMALE	58	I		AKT1,ERBB2,ERBB3,KRAS,PIK3CA		EP300,FBXW7,TP53	CASP8,NOTCH1,PTEN				8p,10q,11p,16q,17p,19p	8q
TCGA-VS-A9V1	CESC	FEMALE	46	IV	KRAS			TP53	SMAD4,STK11					20q
TCGA-VS-A9V2	CESC	FEMALE	29	I		PIK3CA		KMT2C	FAT1,FBXW7,LATS1				6q	1q,3q
TCGA-VS-A9V3	CESC	FEMALE	62	IV	PIK3CA			EP300,KMT2C,MLL3,RB1	STK11	LATS1		20	6q,7p	1q,2p
TCGA-VS-A9V5	CESC	FEMALE	50	II		ERBB2		KMT2C	STK11				2q,16q	2p
TCGA-VS-AA62	CESC	FEMALE	51	II		PIK3CA			STK11				8p	3q
TCGA-WL-A834	CESC	FEMALE	57	I		NFE2L2,PIK3CA			CASP8,FBXW7,MAP3K1		4	8,20	5q	1q,2p,3q,5p
TCGA-ZJ-A8QO	CESC	FEMALE	73	[Not Applicable]		PIK3CA			TGFBR2		14	8	3p,6q,16q	3q,16p
TCGA-ZJ-A8QR	CESC	FEMALE	38	I		PIK3CA		FAT1,KMT2D	LATS1,STK11,TGFBR2,TP53				3p,4p,5q,6q,10p
TCGA-ZJ-AAX4	CESC	FEMALE	85	II		PIK3CA			BAP1,CASP8,PTEN,TGFBR2		10,11,22		2q,3p,19p	20q
TCGA-ZJ-AAXA	CESC	FEMALE	64	I		PIK3CA			EP300,FAT1,FBXW7,MLL2,MLL3,SMAD4		4	1,3,16,19,20		6p,8q
TCGA-ZJ-AAXB	CESC	FEMALE	42	I				KMT2D	BAP1,FAT1,FBXW7,LATS1,MAP3K1,RB1,TGFBR2		4,13,14,21	20	3p,5q,6q,7p,8p,16q,17p	1q,2p,3q,5p,19q
TCGA-ZJ-AAXD	CESC	FEMALE	35	III		AKT1	PIK3CA	CASP8	EP300,FBXW7,TGFBR2		4,22	1,5,8,12,16,19,20	3p	3q
TCGA-ZJ-AAXI	CESC	FEMALE	67	II			PIK3CA	FBXW7,PTEN		LATS1			4p	1q,3q,5p
TCGA-ZJ-AAXJ	CESC	FEMALE	43	II	NFE2L2	PIK3CA			BAP1,STK11,TGFBR2		4		3p,8p	3q,5p
TCGA-ZJ-AAXN	CESC	FEMALE	34	I		NFE2L2			SMAD4,STK11				18q	1q,5p
TCGA-ZJ-AAXT	CESC	FEMALE	54	III				BAP1,TP53	MAP3K1,TGFBR2	PTEN,RB1	10	8	3p,6q	19q
TCGA-ZJ-AAXU	CESC	FEMALE	51	II			PIK3CA	FAT1,FBXW7,KMT2D,RB1	TGFBR2			20	3p,7p,11q	3q,5p
TCGA-ZJ-AB0H	CESC	FEMALE	48	III		ERBB3	PIK3CA		EP300,LATS1		11,14,22		2q,4p,5q,6q,16q,17p,19p	1q,2p,3q,5p,8q,12q
TCGA-ZJ-AB0I	CESC	FEMALE	25	II		PIK3CA			BAP1,FBXW7,TGFBR2	STK11			4p	19q
TCGA-3X-AAVA	CHOL	FEMALE	50	II				EPHA2	BAP1,PBRM1		14		3p,6q	1q
TCGA-3X-AAVC	CHOL	FEMALE	72	I				TP53	BAP1,PBRM1		9	7,15	3p,8p,11q	1q,5p,8q,16p,18p,20q
TCGA-4G-AAZO	CHOL	FEMALE	71	II					CDKN2A,PBRM1	BAP1	9,14,21		3p,4q,6q
TCGA-4G-AAZT	CHOL	MALE	62	I					EPHA2	BAP1,PBRM1	14		3p,6q	5p
TCGA-W5-AA2H	CHOL	FEMALE	70	III
TCGA-W5-AA2I	CHOL	MALE	66	I				EPHA2,TP53	ARAF	PBRM1	13		3p,6q,9q,10q,11p
TCGA-W5-AA2O	CHOL	MALE	57	I	IDH1				BAP1,PBRM1	TP53	4,13	7	3p,6q,8p,11q	17q
TCGA-W5-AA2Q	CHOL	MALE	68	II		IDH1								1q,2q,6p,16p
TCGA-W5-AA2R	CHOL	FEMALE	77	I					BAP1,PBRM1		13		4q	1q
TCGA-W5-AA2T	CHOL	FEMALE	64	II					PBRM1		3,9,13,14	18	6q,11p,11q	1q
TCGA-W5-AA2U	CHOL	FEMALE	78	I					BAP1,PBRM1		9,13,14,21		3p,6q	2p
TCGA-W5-AA2W	CHOL	FEMALE	31	IV					PBRM1	BAP1		15	1p,4q,6q	1q,19q
TCGA-W5-AA2X	CHOL	MALE	67	IV		IDH1			BAP1,EPHA2		4,21	2,7,15,17,20	1p,3p,8p,11q	1q,5p,6p,12p
TCGA-W5-AA2Z	CHOL	FEMALE	29	II					BAP1,EPHA2,PBRM1		13,21	5,8,12	3p,6q	1q
TCGA-W5-AA30	CHOL	MALE	82	I					BAP1,CDKN2A	PBRM1	9,13		3p,6q,8p,10q,11q	1q
TCGA-W5-AA31	CHOL	MALE	71	I						BAP1	4	5,12,20	3p,6q,8p,11p,11q	1q,6p,8q,18p,19q
TCGA-W5-AA34	CHOL	FEMALE	75	I	IDH1				PBRM1		13,21	18,20	3p,6q,9p	1q,6p
TCGA-W5-AA36	CHOL	FEMALE	51	IV	IDH1				BAP1,CDKN2A,PBRM1		14		3p,6q	6p
TCGA-W5-AA38	CHOL	FEMALE	55	I					BAP1	PBRM1	4,9,13		3p,6q
TCGA-W5-AA39	CHOL	MALE	81	II				BAP1		PBRM1	21	5	3p,4q	1q,6p
TCGA-W6-AA0S	CHOL	FEMALE	46	I					BAP1,PBRM1		21		1p,3p,4q,6q
TCGA-YR-A95A	CHOL	MALE	52	IV	IDH1			EPHA2					6q,9q,11p
TCGA-ZD-A8I3	CHOL	FEMALE	73	II		IDH1		CDKN2A	PBRM1		3,9		6q
TCGA-ZH-A8Y1	CHOL	FEMALE	74	IV		IDH1			BAP1	PBRM1			9q	1q,2q,16p
TCGA-ZH-A8Y2	CHOL	FEMALE	59	I				ARAF,BAP1	CDKN2A,PBRM1		3,4,14,21	2,7,15,17,20	6q,8p,9q	1q,5p,6p,8q,16p,19q
TCGA-ZH-A8Y4	CHOL	MALE	58	I				ARAF	EPHA2	BAP1,PBRM1	9,13,14,21	12	3p,4q,6q,10q,11p,11q	1q,6p,7p,17q
TCGA-ZH-A8Y5	CHOL	MALE	69	IV									1p,6q	1q,8q,20q
TCGA-ZH-A8Y6	CHOL	FEMALE	41	I
TCGA-3L-AA1B	COAD	FEMALE	61	I	BRAF,NRAS,PIK3CA	KRAS,MYC		APC,MAX	FAM123B,SMAD2		18	2,7,8,12,13,20	17p	5p
TCGA-4N-A93T	COAD	MALE	67	III	CTNNB1,KRAS			TP53	ARID1A,EP300,FBXW7,MAX,SMAD2,SMAD4,USP9X		4,14,15,18,22	13	1p,8p,17p	7p,20q
TCGA-4T-AA8H	COAD	FEMALE	42	II		MYC	KRAS	APC	SMAD2,SMAD4		18	7,8,12,13,19		3q
TCGA-A6-2671	COAD	MALE	85	IV		CTNNB1,GNAS,MYC,PCBP1			ATM,PTEN,SMAD2	APC,TP53	14,17,18,21,22	13,20	4p,5q,8p,10q,11q	7p,8q,16p
TCGA-A6-2675	COAD	MALE	78	II		MYC		APC	FBXW7,PIK3R1	TP53	15,18	6,7,16,19,20	4q,8p,17p	5p,8q
TCGA-A6-2677	COAD	FEMALE	68	III		MYC		APC,FBXW7	ARID1A,SMAD2,TP53		15,18		17p	8q,16q,20q
TCGA-A6-2684	COAD	FEMALE	75	I	KRAS,PCBP1,PIK3CA			APC,TGIF1,TP53	FBXW7,SMAD2,SMAD4		4,17,18,21
TCGA-A6-2686	COAD	FEMALE	81	II		MYC	BRAF	ARID1A,FBXW7,TCF7L2	EP300,PIK3R1	APC,SMAD2,USP9X		7,9,12,20	4p,5q,18q	2p,3q,5p,8q,19q
TCGA-A6-3809	COAD	FEMALE	71	II	BRAF	KRAS		APC,FBXW7,SMAD4,SOX9				12
TCGA-A6-3810	COAD	MALE	62	II		MYC			ARID1A,EP300,PIK3R1	APC	14,15,18,22	2,13,20	8p,11q	1q,3q,6p,7p
TCGA-A6-4105	COAD	MALE	79	II		GNAS	KRAS	AMER1,ATM,FAM123B,TP53	ARID1A,PIK3R1,SMAD2	APC	14,18,21,22	12,19	1p,3p,5q,17p	20q
TCGA-A6-5656	COAD	MALE	74	I		MYC		APC,TP53	MAX,SMAD2,SMAD4		14,18	7,13	8p,17p	8q,20q
TCGA-A6-5660	COAD	MALE	73	III	PIK3CA		MYC	TP53	ARID1A,PIK3R1,SMAD2	APC	15,18,22	7,13	1p,5q,8p,17p	8q,16p,20q
TCGA-A6-5661	COAD	FEMALE	80	II	BRAF,CTNNB1,MYC			EP300,FBXW7
TCGA-A6-5662	COAD	MALE	46	IV	KRAS	GNAS,MYC		APC,TP53	ARID1A,EP300,SMAD2,SMAD4		14,22	13	1p,8p,18q	20q
TCGA-A6-5665	COAD	FEMALE	84	II	BRAF			ACVR2A,ARID1A,ATM			21
TCGA-A6-5666	COAD	MALE	78	II	KRAS,PIK3CA	MYC		APC	ARID1A,SMAD2,SMAD4		18	2,8,13	17p	20q
TCGA-A6-5667	COAD	FEMALE	40	III		GNAS,MYC,PCBP1		APC,TP53	FBXW7,PTEN,SMAD2,SMAD4		4,10,15,18,21	2,7,13,16	8p,17p	8q,20q
TCGA-A6-6138	COAD	MALE	61	I	KRAS			APC,TP53	ATM,MAX,PTEN,SMAD4		14,15,22	7,13	17p,18q	20q
TCGA-A6-6142	COAD	FEMALE	56	IV		MYC		TCF7L2	MAX,PIK3R1	APC,FBXW7	1,4,10,14,15,22	13,20	3p,5q,8p,19p	8q
TCGA-A6-6648	COAD	MALE	56	IV		MYC		APC	TP53		10,18	7,13,19	4p,5q,8p,17p	8q,20q
TCGA-A6-6649	COAD	MALE	66	III	BRAF	MYC		TP53	FBXW7,MAX,PTEN		17	2,8,13,20	5q,11q	1q
TCGA-A6-6652	COAD	MALE	59	IV		MYC		APC,TP53	MAX		14	2,7,13,20	8p,18p	1q,8q
TCGA-A6-6653	COAD	MALE	82	I	KRAS			ATM			21
TCGA-A6-6780	COAD	MALE	74	II	CTNNB1,PIK3CA	KRAS		ACVR2A,ARID1A,ATM,PIK3R1,PTEN,SMAD2				12
TCGA-A6-6781	COAD	MALE	43	III	MYC,PIK3CA			AMER1,APC,ARID1A,ATM,PIK3R1,TCF7L2
TCGA-A6-A567	COAD	MALE	56	IV	KRAS			APC,TP53	EP300,FBXW7,MAX,PTEN,SMAD4		4,14,15,21,22	13,20	8p,10q,17p,18q,19p
TCGA-A6-A56B	COAD	MALE	57	III		MYC		APC,TP53	FBXW7,SMAD2,USP9X		4,18,22		8p	6p,7p,20q
TCGA-AA-3492	COAD	FEMALE	90	II	BRAF			ACVR2A,AMER1,ARID1A,ATM,SOX9,TP53
TCGA-AA-3496	COAD	FEMALE	83	II		MYC			SMAD2,TP53	APC,SMAD4	18	2,7,13	8p,17p	8q,20q
TCGA-AA-3502	COAD	MALE	73	I	GNAS,KRAS	MYC		APC,ATM	PIK3R1			7,8		19q
TCGA-AA-3506	COAD	MALE	77	I	GRIN2A,KRAS			APC		ACVR2A		7,12,13,20		19q
TCGA-AA-3510	COAD	MALE	70	II	CTNNB1,GRIN2A,PIK3CA			ACVR2A,APC,ATM,SMAD2,TGIF1
TCGA-AA-3511	COAD	MALE	64	II	KRAS	MYC,NRAS		AMER1,APC,FAM123B,TP53	ACVR2A,ATM,FBXW7,MAX,PTEN,SMAD2,SMAD4		10,14,15,18,22	7,13,20	4q,11q,17p
TCGA-AA-3655	COAD	MALE	68	II	KRAS			AMER1,FAM123B,TP53	SMAD2,SMAD4	APC		7	17p,18q
TCGA-AA-3660	COAD	FEMALE	51	II	GNAS,PIK3CA	CTNNB1,MYC	KRAS	APC,TP53	SMAD2,SMAD4		18,21	7,9,13	8p,17p	1q,3q,8q,12q
TCGA-AA-3663	COAD	MALE	42	II	CTNNB1,GNAS,KRAS,PIK3CA	MYC		AMER1,ARID1A,ATM,PTEN,SMAD2,TCF7L2				8,9
TCGA-AA-3712	COAD	MALE	65	III	PIK3CA	KRAS,MYC		TP53	ATM,MAX,SMAD2,SMAD4,USP9X	APC	18,21	7,8,13,16,20	1p,3p,4p,11q,17p	12p
TCGA-AA-3713	COAD	MALE	68	IV	BRAF	MYC		ARID1A,FBXW7,SOX9				8
TCGA-AA-3947	COAD	FEMALE	60	II	BRAF,PIK3CA			AMER1,APC,ARID1A
TCGA-AA-3984	COAD	FEMALE	61	II	PIK3CA	KRAS,MYC		ACVR2A,APC,ARID1A,ATM,FBXW7,PIK3R1,SMAD4,SOX9,TCF7L2				6,12,20		8q
TCGA-AA-A010	COAD	FEMALE	46	II	GRIN2A,PIK3CA			ACVR2A,AMER1,APC,ARID1A,ATM,EP300,PIK3R1,PTEN,TCF7L2,TP53
TCGA-AA-A01R	COAD	MALE	47	III	GRIN2A,KRAS			APC,ARID1A,ATM,FBXW7,MAX,SOX9						1q
TCGA-AA-A022	COAD	FEMALE	88	II	BRAF	KRAS		ATM,FBXW7,TCF7L2			21	9,12
TCGA-AD-5900	COAD	MALE	67	I	BRAF,GNAS,PIK3CA	MYC		APC				8,12,20
TCGA-AD-6548	COAD	FEMALE	81	I	KRAS	MYC,PCBP1		APC,FBXW7,SOX9,TP53				20	17p	7p
TCGA-AD-6888	COAD	MALE	73	III		MYC		APC,TP53	SMAD2,SMAD4		4,10,14,15,18,21,22	7	3p,5q,8p,11q,17p,19p	20q
TCGA-AD-6889	COAD	MALE	76	II	BRAF,GNAS,GRIN2A			ATM,FBXW7,SOX9
TCGA-AD-6890	COAD	MALE	65	I	PIK3CA			AMER1,APC	ARID1A,SMAD2,SMAD4		18,21	7,20	17p
TCGA-AD-6895	COAD	MALE	84	III	KRAS			AMER1,ARID1A,MAX,SOX9
TCGA-AD-6901	COAD	MALE	78	III		CTNNB1,MYC		ACVR2A,TP53	ARID1A,ATM,EP300,FBXW7,PIK3R1,PTEN,SMAD2,SMAD4	APC	4,10,14,15,17,18,21,22	13,20	1p,5q,8p,11q	9p
TCGA-AD-6964	COAD	MALE	58	IV	CTNNB1,KRAS,PCBP1,PIK3CA	MYC		FBXW7,TCF7L2	APC
TCGA-AD-6965	COAD	MALE	62	III	KRAS,PIK3CA	CTNNB1,GNAS,MYC			EP300,SMAD2,SMAD4	APC,RBM10,TP53	1,4,17,18,22	13	5q,8p,19p	8q,20q
TCGA-AD-A5EJ	COAD	FEMALE	74	II	BRAF,MYC,PIK3CA			ACVR2A,PIK3R1,PTEN,TP53			21
TCGA-AD-A5EK	COAD	MALE	51	I	KRAS	MYC		APC,TP53	PTEN,SMAD2,SMAD4		1,10,14,15,18,21,22	7,20	3p,11q,17p
TCGA-AM-5820	COAD	FEMALE	59	IV	KRAS	BRAF			ARID1A,EP300,PTEN,SMAD2,SMAD4			7	17p,18q	20q
TCGA-AM-5821	COAD	FEMALE	68	II	BRAF,PIK3CA	KRAS,MYC		ACVR2A,APC,ARID1A,ATM,FBXW7,RBM10,TP53				12	8p	5p
TCGA-AU-3779	COAD	FEMALE	80	II		GNAS,KRAS,MYC		APC,TP53	ARID1A,ATM,EP300,FBXW7,MAX,PTEN,SMAD2,SMAD4		4,10,14,15,18,21,22		1p,11q,17p	7p,9p,20q
TCGA-AY-5543	COAD	FEMALE	65	IV	KRAS,PIK3CA			APC	ATM,EP300,MAX,SMAD2,SMAD4	TP53	14,15,18,22	13	4p,8p,17p	7p,16p,20q
TCGA-AY-6197	COAD	MALE	60	II		MYC		ARID1A,TCF7L2,TP53		APC		8,13
TCGA-AY-A54L	COAD	FEMALE	74	I	KRAS,PCBP1	MYC		FBXW7,SOX9	ATM,MAX,PIK3R1,PTEN,SMAD2,SMAD4	APC,TP53	4,14,15,17,18,21,22	7,8,20	5q,11q,19p
TCGA-AY-A69D	COAD	FEMALE	55	II	KRAS,PIK3CA	CTNNB1		APC,SOX9	MAX,PTEN,SMAD2,SMAD4		4,14,15,17,18,21,22	20	1p,8p,11q	1q,3q,19q
TCGA-AY-A71X	COAD	FEMALE	54	I	KRAS				APC,ATM,PIK3R1
TCGA-AY-A8YK	COAD	MALE	44	IV		KRAS,MYC		APC,TP53	ACVR2A,MAX,SMAD2,SMAD4		1,14,15,18,21,22	13,20	3p,5q,8p,10q,17p	5p,7p,8q
TCGA-AZ-4308	COAD	FEMALE	47	III		GNAS,MYC		APC,PTEN,TP53	FBXW7,MAX,SMAD2,SMAD4,TGIF1		14,18	13	8p,17p	8q,20q
TCGA-AZ-4315	COAD	MALE	61	II	CTNNB1,GNAS,KRAS			AMER1,APC,ARID1A,ATM,MAX,PIK3R1,PTEN,TCF7L2
TCGA-AZ-4614	COAD	FEMALE	71	IV	BRAF	MYC		TP53	APC,ARID1A,EP300,PIK3R1,SMAD2	AMER1,FAM123B,SMAD4	22		3p,5q,8p,18p	3q
TCGA-AZ-4615	COAD	MALE	84	III	BRAF			ACVR2A,RBM10				8
TCGA-AZ-4616	COAD	FEMALE	82	IV	KRAS,PIK3CA	MYC,PCBP1		AMER1,APC,TP53	ATM,EP300,FBXW7,SMAD2	ARID1A,SMAD4	1,4,18,21,22	2,8	17p
TCGA-AZ-4681	COAD	FEMALE	79	II		MYC		ARID1A,SOX9,TP53	SMAD2,SMAD4	APC	15,18	7,20	8p,17p	8q
TCGA-AZ-4682	COAD	MALE	61	IV		MYC,NRAS		APC,USP9X	ARID1A,MAX,PIK3R1,SMAD2,SMAD4		18	6,7,13		1q,8q,20q
TCGA-AZ-5403	COAD	MALE	43	II		GNAS,MYC		TCF7L2,TP53	APC,PIK3R1,PTEN,SMAD2		10,15,18	7,13,16	5q,8p	5p,8q,20q
TCGA-AZ-5407	COAD	FEMALE	51	I	KRAS	MYC		ACVR2A,AMER1,APC,FAM123B,MAX,TP53	SMAD2,SMAD4			7,8,19
TCGA-AZ-6598	COAD	FEMALE	77	II	BRAF,GNAS	KRAS,MYC		ACVR2A,ARID1A,ATM,SMAD4,TP53,USP9X				7,8,12,13,20		5p
TCGA-AZ-6599	COAD	MALE	72	I	GNAS,KRAS			RBM10		APC
TCGA-AZ-6600	COAD	MALE	64	IV	KRAS	MYC		APC,SMAD2,TP53	TGIF1		4,17,18,21,22	7,9,13,20	1p,3p,8p	1q,8q
TCGA-AZ-6603	COAD	FEMALE	77	II		CTNNB1,MYC		TP53	PTEN,SMAD2,SMAD4	APC	1,4,10,14,15,18,21,22	13,16,20	5q,8p,17p	5p,7p,8q,9p
TCGA-AZ-6606	COAD	MALE	81	IV	KRAS	MYC		TP53	SMAD4,USP9X			13,19	8p	1q,8q
TCGA-AZ-6607	COAD	MALE	69	IV		BRAF	KRAS	TP53	FAM123B,RBM10,SMAD4		10,15,21,22	7,20	1p,3p,4p,8p,17p	12p
TCGA-CA-5254	COAD	FEMALE	42	II		KRAS			ACVR2A,FBXW7,SMAD2,SMAD4	ARID1A	21	8,13,20	1p,17p,18q	1q,3q,5p,12q,16p
TCGA-CA-5256	COAD	FEMALE	54	II		MYC			ARID1A,ATM,FBXW7,SMAD2,SMAD4,TP53	APC	1,4,14,15,18,21	7,8,20	11q,17p
TCGA-CA-5796	COAD	FEMALE	52	II	KRAS			EP300,SMAD4				7,9
TCGA-CA-5797	COAD	MALE	56	II		MYC		TP53	ACVR2A,PIK3R1,SMAD2	APC,ARID1A	17,18	16,20	3p,4p,5q,8p,19p	7p
TCGA-CA-6715	COAD	MALE	63	III		MYC,PCBP1		ATM,TP53	ARID1A,MAX,SMAD2,SMAD4		14,18	2,13,20	17p	8q
TCGA-CA-6716	COAD	MALE	65	II	KRAS	PCBP1		APC,TGIF1	ATM,MAX		10,14,15,17,18,21,22	2	1p,3p,11q	1q,20q
TCGA-CA-6719	COAD	MALE	77	II		MYC			APC,FBXW7,TP53		18	6,7,13,20	4q,5q,8p	8q,16p
TCGA-CK-4947	COAD	FEMALE	46	III	KRAS,PCBP1			APC,ATM,SOX9,TCF7L2	SMAD4			13,20		7p
TCGA-CK-4948	COAD	FEMALE	45	III	KRAS	MYC		APC,FBXW7,TP53	SMAD2,SMAD4			7,12,13,16	17p	5p,8q,20q
TCGA-CK-4951	COAD	FEMALE	79	II	BRAF,GRIN2A,PIK3CA			ACVR2A,RBM10,TCF7L2,TP53
TCGA-CK-4952	COAD	FEMALE	48	III	BRAF,GNAS	MYC		APC				12		6p,8q
TCGA-CK-5912	COAD	MALE	81	I		MYC,NRAS			FBXW7,MAX,SMAD2,SMAD4	APC,USP9X	4,14,17,18,21,22	13,16,20	5q,8p,19p	5p
TCGA-CK-5913	COAD	FEMALE	58	II		MYC		ARID1A,PIK3R1,PTEN				8
TCGA-CK-5914	COAD	MALE	81	III		MYC,PCBP1		APC,PIK3R1,TP53	ARID1A,SMAD2,SMAD4		18,21	2,6,7,9,13,16,19	17p	20q
TCGA-CK-5915	COAD	MALE	63	I		CTNNB1,MYC		ARID1A,TGIF1	APC,FBXW7		1,4,15,17,18,22	20	5q
TCGA-CK-5916	COAD	FEMALE	71	I	GRIN2A			SMAD4,TP53
TCGA-CK-6746	COAD	FEMALE	84	II	BRAF,GRIN2A	MYC		APC,ATM,FBXW7				8
TCGA-CK-6747	COAD	FEMALE	87	II	BRAF,PIK3CA			ACVR2A,AMER1,APC,ARID1A,SOX9,TP53
TCGA-CK-6748	COAD	FEMALE	45	IV		GNAS,MYC	KRAS	APC		ATM	1,14,15,18,22	8,13	3p,5q,11q	20q
TCGA-CK-6751	COAD	FEMALE	88	I	KRAS,PCBP1			ACVR2A,SOX9		APC
TCGA-CM-4744	COAD	MALE	69	I		MYC	KRAS	AMER1,APC,FAM123B,FBXW7,SOX9			21	7,8,13,16,20		12p
TCGA-CM-4746	COAD	MALE	61	I	KRAS,PIK3CA	GNAS,MYC		APC,SOX9,TP53				8		1q,19q,20q
TCGA-CM-4747	COAD	MALE	47	IV	KRAS,PIK3CA	MYC			APC,ARID1A,EP300,MAX,PIK3R1,SMAD2,SMAD4		14,15,18,22	7,13,19,20		1q,5p,8q,12q
TCGA-CM-4748	COAD	MALE	53	III	KRAS,PIK3CA			RBM10,SOX9	APC,TGIF1
TCGA-CM-4750	COAD	FEMALE	34	III		MYC		TP53	APC,ARID1A,EP300,PIK3R1,PTEN,SMAD2,SMAD4	FBXW7	1,4,10,14,18,21,22	7	3p,5q,17p,19p	20q
TCGA-CM-4751	COAD	MALE	62	III	KRAS,PIK3CA	MYC		SOX9,TP53	SMAD2,SMAD4		15,21	7	8p,17p,18q	8q
TCGA-CM-4752	COAD	MALE	58	II	CTNNB1	MYC		TP53	ARID1A,FBXW7,PIK3R1,SMAD2	APC	1,10,15,18,21,22	7,13,20	3p,5q,8p,11q,17p	8q,9p
TCGA-CM-5341	COAD	FEMALE	82	III		MYC		APC,TP53	ARID1A,EP300,FBXW7,PIK3R1,TCF7L2		4,10,15,18,22	13,20	1p,17p	7p,8q
TCGA-CM-5344	COAD	FEMALE	39	III		GNAS		APC	ARID1A,PIK3R1,SMAD4,TP53		1,4,10,18,21	13	5q,8p,17p	7p,9p,20q
TCGA-CM-5348	COAD	MALE	72	III		NRAS		TP53	FAM123B,PIK3R1		4,14,17,21,22		3p,5q,10p,11q,18p,19p	7p,8q
TCGA-CM-5349	COAD	FEMALE	68	II		GNAS,MYC	KRAS	APC,TCF7L2	ARID1A,ATM,EP300,PTEN,SMAD2		18,22	13	8p,11q	8q,20q
TCGA-CM-5860	COAD	MALE	44	II	PIK3CA	KRAS,MYC		APC,TP53	EP300		1,4,14,15,17,18,21,22	13,19	3p,8p,11q	7p,8q,20q
TCGA-CM-5861	COAD	FEMALE	63	II	BRAF			APC,ATM,TCF7L2				8		1q
TCGA-CM-5862	COAD	MALE	80	IV		MYC,NRAS		TP53	APC,ARID1A,ATM,EP300,FBXW7,PIK3R1,SMAD2,SMAD4		14,15,17,18,21,22	13,20	3p,4q,5q,8p,10q,11q	7p,8q
TCGA-CM-6161	COAD	FEMALE	36	I		BRAF,CTNNB1,MYC,PCBP1						2,7,8,13,19,20		3q,5p
TCGA-CM-6163	COAD	MALE	74	I		MYC		EP300	PIK3R1,SMAD2,SMAD4	APC	4,14,15,18,21	7,9,13,19,20	1p,3p,8p,11q	1q,5p
TCGA-CM-6164	COAD	FEMALE	46	II	KRAS	CTNNB1,GNAS,MYC		TP53	PIK3R1,PTEN,SMAD2,SMAD4	APC	1,4,10,14,15,18,21	13	5q,17p	20q
TCGA-CM-6165	COAD	MALE	74	II				APC,TCF7L2	SMAD2	SMAD4	15,18	13,20
TCGA-CM-6166	COAD	FEMALE	48	I		GNAS,MYC,PCBP1	KRAS	APC	SMAD2,SMAD4	TP53	18	2,12,19,20	8p,17p	8q
TCGA-CM-6169	COAD	MALE	67	II	BRAF		MYC	APC	SMAD4	TP53	18	13	8p,17p	5p,8q,20q
TCGA-CM-6170	COAD	FEMALE	73	I		BRAF		APC,SMAD4	FBXW7,SMAD2,TP53		4,14,15,18,21,22	13	8p,17p	7p,20q
TCGA-CM-6171	COAD	FEMALE	77	I	PIK3CA	KRAS	BRAF	ARID1A,TCF7L2						12p
TCGA-CM-6172	COAD	FEMALE	70	III				APC	ATM,FBXW7,SMAD2	TP53	18	13,20	4q,11q,17p	16q
TCGA-CM-6675	COAD	MALE	35	IV	CTNNB1,GNAS				FBXW7,PTEN,SMAD2,SMAD4	TP53			8p,17p
TCGA-CM-6677	COAD	FEMALE	75	II				ACVR2A,AMER1,APC,SOX9,TP53	PTEN,SMAD2,SMAD4	FBXW7	4,10,15,18,21,22	7,13,20	3p
TCGA-CM-6678	COAD	FEMALE	63	IV			KRAS	APC	ATM,FBXW7			7,12,13		5p
TCGA-CM-6679	COAD	MALE	58	II		CTNNB1,MYC			PTEN,SMAD2,SMAD4	TP53	1,14,15,18	7,13,16	4p,8p,10q,17p,19p	3q,8q,20q
TCGA-CM-6680	COAD	FEMALE	78	III	NRAS,PCBP1,PIK3CA			APC	ARID1A,SMAD2	SMAD4	18
TCGA-D5-5537	COAD	MALE	83	II	KRAS	PCBP1		AMER1,APC,FAM123B,SOX9	ARID1A,ATM,EP300,FBXW7,MAX,SMAD2,SMAD4		4,14,17,18,21,22	2,20	11q,19p
TCGA-D5-5538	COAD	FEMALE	60	III	KRAS	MYC		APC,TP53	ACVR2A,FAM123B,MAX,SMAD2	SMAD4	14,18	13	8p,17p	8q
TCGA-D5-5539	COAD	MALE	60	III	KRAS	MYC		APC,PTEN	SMAD2,SMAD4		4,15,18,22	13	1p,3p,11q,17p	1q,9p
TCGA-D5-5540	COAD	MALE	73	II	KRAS	MYC		APC,TP53	ARID1A,FBXW7,SMAD2	EP300	4,14,22	13	1p,8p,17p,18q	8q,20q
TCGA-D5-5541	COAD	MALE	63	III		GNAS,MYC		APC,ARID1A,TP53	FAM123B,SMAD2,SMAD4		18	2,7,13	8p,17p	8q,20q
TCGA-D5-6530	COAD	MALE	53	I	CTNNB1,NRAS			ATM,FBXW7
TCGA-D5-6531	COAD	MALE	75	II			KRAS,MYC	TP53	SMAD4	FBXW7	1,4,10,21	7,9,12,13,20	8p,17p	5p
TCGA-D5-6532	COAD	MALE	61	II	GRIN2A,KRAS,PIK3CA			APC,TP53	MAX,PTEN,SMAD2,TGIF1	SMAD4	14,18	13	17p	16q,20q
TCGA-D5-6533	COAD	FEMALE	68	III		MYC		APC,ATM,TP53	EP300,MAX,SMAD2,SMAD4		10,14,15,18,21,22	7,13	1p,3p,4q,19p	20q
TCGA-D5-6535	COAD	FEMALE	80	III		MYC	KRAS	APC,TP53	MAX		14,15,22	7,13,19	1p,8p,17p	1q,3q,8q,16p,20q
TCGA-D5-6536	COAD	MALE	73	II	KRAS				ATM,EP300,FBXW7,PIK3R1,PTEN	APC	18,22	13	1p,11q	1q,20q
TCGA-D5-6537	COAD	MALE	64	III	GRIN2A,PIK3CA	MYC	KRAS	APC				2,7,8,12,13		19q,20q
TCGA-D5-6538	COAD	FEMALE	79	III	KRAS	BRAF,MYC		APC,TP53,USP9X	SMAD2,SMAD4		1,4,10,18,21,22	7,8,13	3p,5q,11q,17p,19p	16q,20q
TCGA-D5-6540	COAD	MALE	66	I	BRAF			APC,ARID1A,TP53				8
TCGA-D5-6541	COAD	MALE	49	II	CTNNB1,KRAS,PCBP1,PIK3CA	MYC		TGIF1,TP53	ARID1A,SMAD2,SMAD4				8p,17p,18q	8q
TCGA-D5-6898	COAD	FEMALE	51	I		CTNNB1,GNAS,MYC,NRAS		APC,ATM,TP53	PIK3R1,PTEN,SMAD2,SMAD4	FBXW7	15,18	7,13	8p,17p	8q,20q
TCGA-D5-6922	COAD	MALE	76	III		MYC,NRAS		AMER1,ARID1A,TCF7L2,TP53	PTEN,SMAD2,SMAD4	APC,PIK3R1	15	7,13,20	5q,8p,17p,18q	1q,6p,8q,16q
TCGA-D5-6924	COAD	MALE	68	II		CTNNB1,MYC		APC,TP53	MAX,SMAD2,SMAD4		14,18	7,8,13	4p,17p	1q,2p,3q,5p,20q
TCGA-D5-6926	COAD	MALE	65	III		MYC		TP53	PIK3R1,PTEN,SMAD2,SMAD4	APC	4,10,15,18	13,20	5q,8p,17p	7p,8q
TCGA-D5-6929	COAD	FEMALE	49	IV		MYC		TP53	ARID1A,EP300,PTEN,SMAD2,SMAD4	APC	1,4,10,14,18,21,22		3p,5q,8p,17p	2p,20q
TCGA-D5-6932	COAD	MALE	69	II		MYC		TGIF1,TP53	EP300,MAX,SMAD2,SMAD4	APC	1,14,15,18,22	13	3p,4p,8p,17p	20q
TCGA-D5-7000	COAD	FEMALE	79	I		MYC	KRAS	APC,ATM,SMAD4				7,8,12,13,20
TCGA-DM-A0X9	COAD	FEMALE	71	II	KRAS,PIK3CA	MYC		APC				8,12,13,20		1q,19q
TCGA-DM-A0XD	COAD	MALE	65	II	PIK3CA	MYC	KRAS	APC,ARID1A,FBXW7	SMAD2,SMAD4	TP53		12	17p,18q	7p,20q
TCGA-DM-A0XF	COAD	FEMALE	68	III		MYC		APC,ARID1A,ATM,TP53	MAX,SMAD2,SMAD4		14,18	16	8p,17p	7p,8q,20q
TCGA-DM-A1D0	COAD	FEMALE	79	II	KRAS	GNAS,MYC		APC	ATM,EP300,PTEN,SMAD2,SMAD4,TP53		15,18	13	8p,11q,17p	8q,20q
TCGA-DM-A1D4	COAD	MALE	80	II	CTNNB1,KRAS			TP53	ARID1A,SMAD2,SMAD4	APC		7,13	1p,17p,18q	1q,20q
TCGA-DM-A1D6	COAD	MALE	88	II	KRAS	MYC		APC,TP53	ARID1A,ATM,SMAD2,SMAD4		21	7	1p,8p,11q,18q	20q
TCGA-DM-A1D7	COAD	MALE	82	II	BRAF,KRAS			APC,TP53	FBXW7,SMAD4	SMAD2		13	17p,18q	20q
TCGA-DM-A1D8	COAD	FEMALE	50	III	PIK3CA			AMER1,APC,TP53	EP300,SMAD2	SMAD4	15,17,18,22	7,9,20	4p
TCGA-DM-A1D9	COAD	FEMALE	67	II	KRAS,NRAS	MYC		AMER1,FAM123B,TP53	EP300,FBXW7,MAX,PTEN,SMAD2,SMAD4	APC	14,15,17,18,21,22		8p
TCGA-DM-A1DA	COAD	FEMALE	71	III	BRAF,NRAS	MYC,PCBP1		APC,PTEN,TP53	ATM,FBXW7,SMAD2			2,6,7,8,9,13,20		5p
TCGA-DM-A1DB	COAD	MALE	68	II	GRIN2A	GNAS,MYC		TP53	ARID1A,FBXW7,PIK3R1,SMAD2,SMAD4	APC	18	7	1p,4q,5q,17p	8q,12p,20q
TCGA-DM-A1HA	COAD	MALE	82	III	KRAS	GNAS		APC,TP53	ACVR2A,EP300,MAX,PIK3R1,SMAD2,SMAD4		15,21,22	7,13	8p,17p,18q	20q
TCGA-DM-A1HB	COAD	MALE	75	III	BRAF,GRIN2A,PIK3CA			ACVR2A,ARID1A,ATM,FBXW7,PIK3R1
TCGA-DM-A282	COAD	FEMALE	60	II	KRAS	GNAS		APC,TCF7L2	ARID1A,SMAD2,SMAD4		18	20	17p
TCGA-DM-A288	COAD	MALE	68	III	KRAS,PIK3CA			APC,TP53	MAX,PIK3R1,SMAD2,SMAD4		4,14	6,7,13,20	17p,18q	3q
TCGA-DM-A28A	COAD	MALE	78	III	KRAS,PIK3CA	GNAS			SMAD2,SMAD4	APC,TP53	18,22	13	1p,8p,17p	20q
TCGA-DM-A28C	COAD	MALE	74	II	BRAF,PIK3CA			APC,PTEN,TGIF1						1q
TCGA-DM-A28E	COAD	FEMALE	72	II	KRAS			APC,TP53	MAX,SMAD2,SMAD4		14,18	13	17p	20q
TCGA-DM-A28F	COAD	MALE	73	III		MYC		APC,TCF7L2,TP53	SMAD4			13,19,20	8p,17p,18p	1q,2q,7p,8q,16q
TCGA-DM-A28G	COAD	MALE	75	II	KRAS	MYC		FBXW7	APC				8p	8q
TCGA-DM-A28H	COAD	MALE	50	III		MYC		AMER1,TP53	ACVR2A,ARID1A,EP300,SMAD2,SOX9	APC,SMAD4	18	20	17p	7p,8q
TCGA-DM-A28K	COAD	MALE	75	II	KRAS	MYC		AMER1,ATM,FAM123B		APC,SMAD4		8,9		1q,5p,6p
TCGA-DM-A28M	COAD	MALE	63	II	PIK3CA		KRAS	APC,SMAD2	ARID1A,SMAD4		15,18	6,7,9,12,20		1q,5p
TCGA-F4-6459	COAD	FEMALE	61	III		GNAS,KRAS,MYC,NRAS		APC,TP53	SMAD2,SMAD4			20	18q	2q,6p,7p,8q,12p,16q,19q
TCGA-F4-6460	COAD	FEMALE	51	III		GRIN2A,MYC		APC,TP53	FBXW7,SMAD2,SMAD4		14,15,17,18,21,22	7,13,20	1p,3p,4q,8p	16q
TCGA-F4-6461	COAD	FEMALE	41	III	KRAS,PIK3CA			APC,MAX	PTEN,SMAD4				18q
TCGA-F4-6463	COAD	MALE	51	II		GNAS,MYC	KRAS	APC					8p	8q,12q,20q
TCGA-F4-6570	COAD	FEMALE	78	II	BRAF,PIK3CA	MYC		AMER1,ARID1A,ATM,MAX,PTEN				13
TCGA-F4-6806	COAD	FEMALE	59	I	KRAS			APC	ARID1A,SMAD2,SMAD4			13
TCGA-F4-6807	COAD	FEMALE	51	III	KRAS,PIK3CA	MYC		TP53	MAX,PTEN,SMAD2,SMAD4		15,18,21,22	13	17p	8q,20q
TCGA-F4-6808	COAD	FEMALE	54	I				ATM	FBXW7,PIK3R1,PTEN,SMAD2,SMAD4	APC,TP53	14,21	7,13	4p,5q,17p,18p,19p	20q
TCGA-F4-6809	COAD	FEMALE	52	IV	NRAS,PIK3CA			APC,TP53	SMAD2,SMAD4		14,15,17,18			20q
TCGA-F4-6854	COAD	FEMALE	77	II	KRAS			ARID1A,TP53	MAX,SMAD2,SMAD4		14,15,18	7,13	8p	20q
TCGA-F4-6855	COAD	FEMALE	70	II	KRAS,PIK3CA			APC,TCF7L2	FBXW7,SMAD2	SMAD4	4,15,18,21	7,13,20	1p	1q,5p,19q
TCGA-F4-6856	COAD	MALE	45	I	CTNNB1,KRAS,PIK3CA			ACVR2A,APC,ARID1A,PTEN,TP53
TCGA-G4-6293	COAD	FEMALE	49	III	PIK3CA			APC,ARID1A,ATM,FBXW7,SOX9				7,13,20
TCGA-G4-6294	COAD	MALE	75	IV	KRAS			APC,TP53	MAX,SMAD2,SMAD4		18	13,20		3q,7p
TCGA-G4-6295	COAD	FEMALE	70	II	PIK3CA	MYC,PCBP1		AMER1,FAM123B	FBXW7,SMAD2,USP9X	APC,TP53	1,4,14,15,17,18,21,22	2,13	5q,8p,19p	8q,20q
TCGA-G4-6298	COAD	MALE	90	III		MYC		AMER1,APC,TCF7L2,TGIF1,TP53	ARID1A,EP300,FBXW7,SMAD2,SMAD4		4,18	7,13	1p,8p,17p	8q,20q
TCGA-G4-6299	COAD	MALE	69	III	BRAF	GNAS,MYC		TP53	SMAD4		4,14,22		1p,3p,5q,8p	7p,8q
TCGA-G4-6303	COAD	FEMALE	54	IV		CTNNB1,MYC		APC	SMAD2,SMAD4	TP53	15,18	13	1p,8p,17p	1q,3q,7p,8q,20q
TCGA-G4-6306	COAD	MALE	71	II		MYC		APC,SOX9,TP53	SMAD2,SMAD4			7,12,13,16	8p,17p,18q	8q,20q
TCGA-G4-6307	COAD	FEMALE	37	III		GNAS,MYC		APC,TP53	PTEN,SMAD2,SMAD4		10,15,18	7,16,20	17p	5p,8q
TCGA-G4-6309	COAD	FEMALE	40	III				APC,FBXW7,PTEN,SMAD4
TCGA-G4-6315	COAD	MALE	66	IV	NRAS	GNAS		APC,TP53	ATM,MAX,PTEN,SMAD2,SMAD4		1,4,10,14,15,18,21,22	7	8p,11q,17p	20q
TCGA-G4-6317	COAD	FEMALE	51	III		GNAS,MYC		TCF7L2,TP53	ARID1A,ATM,EP300,PIK3R1,PTEN,SMAD2,SMAD4	APC	1,15,18,21	7	8p,11q,17p,19p	8q,20q
TCGA-G4-6321	COAD	FEMALE	60	III	BRAF,GRIN2A
TCGA-G4-6322	COAD	MALE	65	III				APC	PTEN,USP9X	SMAD4	10
TCGA-G4-6323	COAD	MALE	50	I		CTNNB1	KRAS	APC	PTEN			12
TCGA-G4-6586	COAD	FEMALE	73	II	BRAF,CTNNB1,GRIN2A,PIK3CA			TP53				13
TCGA-G4-6588	COAD	FEMALE	58	II	BRAF,GRIN2A			ARID1A,ATM,PTEN
TCGA-G4-6626	COAD	MALE	90	II	GRIN2A	CTNNB1,MYC		AMER1,APC,TP53	ACVR2A,ATM,PTEN,SMAD2,SMAD4		10,18,21,22	7,20	1p,4p,17p	3q,5p,6p,8q,9p
TCGA-G4-6628	COAD	MALE	78	I	BRAF,GNAS,GRIN2A,PIK3CA	PCBP1		ACVR2A,ARID1A,ATM,FBXW7,SMAD4				2
TCGA-NH-A50T	COAD	FEMALE	68	II	PIK3CA	MYC		FBXW7	ARID1A,ATM,EP300,MAX,SMAD2	APC	4,14,21,22	7,8,13,20	1p,11q,18q	1q,2q
TCGA-NH-A50U	COAD	MALE	42	IV		MYC	KRAS		FBXW7,PIK3R1,SMAD4	APC,SMAD2,TP53	1,4,15,17,18,22	6,9	5q,8p,19p	8q,12q
TCGA-NH-A50V	COAD	MALE	69	III	KRAS			APC,RBM10,TP53	EP300,MAX,SMAD2,SMAD4		14,15,22	13	8p,17p,18q	20q
TCGA-NH-A5IV	COAD	FEMALE	90	II	GNAS,GRIN2A,KRAS,PIK3CA			ACVR2A,APC,ARID1A,PIK3R1,TCF7L2,TGIF1
TCGA-NH-A6GA	COAD	MALE	58	III	KRAS	BRAF		AMER1,APC,FAM123B,SOX9,TP53	FBXW7		22	7	1p,3p,4q,8p,17p	1q,8q
TCGA-NH-A6GB	COAD	FEMALE	71	III	KRAS	MYC		APC,FBXW7,TP53	MAX		14	13	8p,17p	8q,20q
TCGA-NH-A6GC	COAD	FEMALE	66	IV	KRAS			FBXW7,TP53	ATM,PIK3R1,PTEN,SMAD2,SMAD4		10,15,17,18	2,6,7,9,16,20		3q,5p
TCGA-NH-A8F7	COAD	FEMALE	53	II				APC,TP53	MAX,PTEN,SMAD4		14,18,21	2,7,9,13,19	10q,17p	20q
TCGA-NH-A8F8	COAD	MALE	79	IV	KRAS	MYC		AMER1,APC,FAM123B,TP53	ARID1A,MAX,SMAD2,SMAD4		14,18	13	1p,4q,8p,17p	8q,9p,20q
TCGA-QG-A5YV	COAD	FEMALE	64	III	KRAS			SOX9,TCF7L2,TP53	SMAD2,SMAD4	APC	4,17,18,21,22	13,20	1p,3p,5q	1q,9p
TCGA-QG-A5YW	COAD	FEMALE	55	III	CTNNB1,PIK3CA	MYC		FBXW7,SMAD2	EP300,TP53	PTEN	4,15,22	2,6,8,13,19,20	17p
TCGA-QG-A5YX	COAD	FEMALE	61	II	PIK3CA	MYC		FBXW7,TP53	SMAD2,TGIF1	SMAD4	18	2,8,20	17p
TCGA-QG-A5Z1	COAD	MALE	71	III		BRAF,MYC			PIK3R1,SMAD2,SMAD4	APC,TP53	18	7	5q,17p	5p,8q,20q
TCGA-QG-A5Z2	COAD	MALE	61	I	BRAF			ACVR2A,APC,PIK3R1
TCGA-QL-A97D	COAD	FEMALE	84	I	KRAS	CTNNB1		APC,TP53	EP300,MAX,PIK3R1,SMAD2,SMAD4		15,18,22	7,9,13,19	17q	1q,3q,6p,12q,20q
TCGA-RU-A8FL	COAD	MALE	51	III		GNAS,MYC,NRAS		TP53	ATM,EP300,FBXW7,MAX,PIK3R1,SMAD2,SMAD4	APC	10,14,15,18	13	3p,4q,5q,8p,11q,17p,19p	8q,20q
TCGA-SS-A7HO	COAD	FEMALE	44	II	KRAS,MYC	GNAS		ACVR2A,APC,TP53	MAX,PTEN,SMAD2,SMAD4		1,4,10,14,18,21	13	17p,19p	9p,20q
TCGA-T9-A92H	COAD	MALE	82	II	CTNNB1			TP53	ARID1A,FBXW7,MAX,SMAD2,SMAD4		1,4,14,15,18		3p
TCGA-FA-A4XK	DLBC	MALE	40	II		CARD11,TMSB4X		BTG2				7,16		11q
TCGA-FA-A6HO	DLBC	FEMALE	58	[Not Applicable]	CD79B	CARD11,MYC,MYD88,PIM1,TMSB4X,TNFAIP3		BTG2	CSNK2A1		22	3,7,18	1p,8p,17p	6p
TCGA-FA-A7DS	DLBC	FEMALE	54	II	MYD88,PIM1	TMSB4X		HLA-B	CDKN2A	KMT2D,MLL2		18
TCGA-FA-A7Q1	DLBC	FEMALE	61	I		CD79B,MYC		CD70,CREBBP	CDKN2A			5,12,17	8p	1q,16q
TCGA-FA-A82F	DLBC	FEMALE	48	II		CARD11,CD79B,MYD88,TMSB4X	PIM1	BTG2,KMT2D,TP53			22	18	1p,4q,6q,8p,17p	6p
TCGA-FF-8041	DLBC	FEMALE	28	I	CARD11	CD79B		B2M,CD70				5,9,12,17,20,21		2p,11q
TCGA-FF-8042	DLBC	FEMALE	57	II	TMSB4X	MYC,PIM1	CARD11	KMT2D	CDKN2A			3,18		6p,7p
TCGA-FF-8043	DLBC	FEMALE	70	II				B2M,KMT2D,MLL2	CREBBP	TP53	22	18,21	4q	11q,20p
TCGA-FF-8046	DLBC	MALE	51	II	MYC
TCGA-FF-8047	DLBC	FEMALE	38	II				KMT2D	ARID1A,CDKN2A				4q,8p	3q
TCGA-FF-8061	DLBC	MALE	42	II	CARD11,IGLL5,PIM1			B2M,BTG2
TCGA-FF-A7CQ	DLBC	MALE	74	IV	CD79B		PIM1	BTG2,HIST1H1E	CDKN2A			9,18
TCGA-FF-A7CW	DLBC	MALE	72	II		MYD88,TMSB4X	CARD11	HIST1H1E,KMT2D	CDKN2A			3,7,9,18
TCGA-FF-A7CX	DLBC	MALE	46	IV	CARD11,MYD88								6q
TCGA-GR-A4D4	DLBC	FEMALE	57	IV			CARD11	ARID1A	B2M			7	17p	16p
TCGA-GR-A4D6	DLBC	FEMALE	54	I		CARD11,MYD88						3,7,18	8p
TCGA-GR-A4D9	DLBC	FEMALE	66	IV				B2M,CREBBP,KMT2D				11		1q
TCGA-GS-A9TQ	DLBC	FEMALE	69	II		CARD11,MYC,PIM1	IGLL5	ARID1A,CREBBP,KMT2D	CDKN2A			11	1p,4q,6q,8p,17p	1q,6p,7p
TCGA-GS-A9TT	DLBC	MALE	70	IV	MYD88,PIM1			BTG2,CD70				18		12q
TCGA-GS-A9TU	DLBC	MALE	45	II		TMSB4X	CARD11		CDKN2A			7		3q,18q
TCGA-GS-A9TV	DLBC	FEMALE	40	II	MYC,TMSB4X			B2M
TCGA-GS-A9TW	DLBC	FEMALE	23	II		MYC,MYD88,PIM1	TMSB4X	B2M				5,9,18,21	8p,17p	3q,6p,11p
TCGA-GS-A9TY	DLBC	FEMALE	82	I		CD79B,PIM1	CARD11	B2M,TP53		KMT2D,MLL2	22	5,21	6q,8p,17p	2p,7q,20p
TCGA-GS-A9TZ	DLBC	MALE	51	II		TMSB4X		CSNK2A1				5,9,12	8p,17p	2p,16q
TCGA-RQ-A68N	DLBC	MALE	63	[Not Applicable]	CD79B,IGLL5		MYD88	HIST1H1E	ARID1A,CDKN2A			3,11,16	1p,6q,8p,17p	12q
TCGA-RQ-A6JB	DLBC	FEMALE	62	[Not Applicable]	MYD88			B2M	CDKN2A
TCGA-RQ-AAAT	DLBC	FEMALE	63	[Not Applicable]	CD79B,PIM1	CARD11	MYD88	BTG2,TP53				11	6q,17p
TCGA-VB-A8QN	DLBC	MALE	55	III				HIST1H1E,HLA-B						1q
TCGA-2H-A9GF	ESCA	MALE	67	III		ERBB2		ARID1A,TP53	CDKN2A		13,18,19,21	20	4p,6q,8p,10q,17p	7p
TCGA-2H-A9GI	ESCA	MALE	68	III		ERBB2,KRAS,MYC			ARID1A,CDKN2A,PTEN,SMAD4		4,10,18,19,22		1p,3p,9p,11p	20q
TCGA-2H-A9GJ	ESCA	MALE	57	I		ERBB2,MYC,NFE2L2,PIK3CA		TP53	SMAD4		13		4p	3q,19q,20q
TCGA-2H-A9GL	ESCA	MALE	74	III		KRAS,MYC,PIK3CA				TP53	4,11,15,16,21,22		8p,10q,17p,18p	5p,7p,20p
TCGA-2H-A9GN	ESCA	MALE	70	III		MYC,NFE2L2		FBXW7,NOTCH1,SMAD4		TP53	4,13,14,16,18,21,22	2,20	9p,17p,19p	1q,7p,8q,19q
TCGA-2H-A9GQ	ESCA	MALE	80	III		KRAS,PIK3CA		TP53			4,14,19		3p,5q,11p,17p	8q,12p,20q
TCGA-IG-A3I8	ESCA	FEMALE	51	II		MYC,PIK3CA		TP53			4,10,21	8,20	1p,3p,5q,6p,6q	3q,5p
TCGA-IG-A3YB	ESCA	MALE	61	III		KRAS,MYC,NFE2L2,PIK3CA		TP53	CDKN2A		18,22	20	3p,8p,10q,19p	3q,7p,8q,12p
TCGA-IG-A4QS	ESCA	MALE	71	III		KRAS,NFE2L2,PIK3CA			ARID1A,CDKN2A,NSD1,PTCH1,SMAD4	TP53	4,5,13,15,21,22	20	3p,9p,17p,19p	3q,8q,19q
TCGA-IG-A50L	ESCA	MALE	58	III	NFE2L2	KRAS,MYC,PIK3CA		TP53			10,13,21		1p,3p,4p,6p,8p,9p,16q,18q	3q
TCGA-IG-A51D	ESCA	MALE	63	II		MYC,PIK3CA		TP53			13	20	11q,19p	1q,3q,7p,8q,17q
TCGA-IG-A5B8	ESCA	MALE	72	I		PIK3CA			CDKN2A,MLL2,PTCH1,SMAD4	TP53	4,9,18,21,22		3p,10p,17p	5p,7p
TCGA-IG-A5S3	ESCA	FEMALE	69	II		KRAS,NFE2L2,PIK3CA		TP53	CDKN2A	NOTCH1	9,10,13,14,16,18,22	2,7,20	3p,6p,11q,17p,19p	1q,5p,12p,19q
TCGA-IG-A625	ESCA	MALE	60	III	NFE2L2	MYC,PIK3CA			CDKN2A		14		4q	1q,3q,8q,17q
TCGA-IG-A6QS	ESCA	MALE	54	II		MYC,PIK3CA		TP53	CDKN2A,SMAD4		13,21		3p,4p,8p,11q,18q
TCGA-IG-A8O2	ESCA	MALE	62	III		MYC,PIK3CA	NFE2L2	TP53	CDKN2A,NOTCH1,NSD1		9,14,15	8	4p,5q,6q	1q,2p,5p,20q
TCGA-IG-A97I	ESCA	MALE	58	II		MYC,PIK3CA		TP53	CDKN2A,SMAD4			20	3p,4p,9p,18q
TCGA-JY-A6F8	ESCA	MALE	56	I		MYC				TP53	5,14,15,16,18,21,22	20	1p,3p,17p	8q
TCGA-JY-A6FA	ESCA	MALE	51	II		MYC,PIK3CA		ARID1A,TP53	CDKN2A,FBXW7				4p,8p,18p	5p,7p,20q
TCGA-JY-A6FB	ESCA	MALE	77	I		ERBB2,MYC		TP53	CDKN2A		4,5,13,14	7	8p,9p
TCGA-JY-A6FE	ESCA	MALE	49	III		MYC,NFE2L2,PIK3CA		TP53			10,14,15,21,22		1p,3p,4q,5q,6q,9p,16p,18q,19p	5p,20q
TCGA-JY-A6FG	ESCA	MALE	50	III	PIK3CA	MYC		TP53	MLL2
TCGA-JY-A6FH	ESCA	MALE	53	II	PIK3CA			TP53	FBXW7		4,14,16,22		5q,6q,8p,11q,17p,18q	5p
TCGA-JY-A93C	ESCA	MALE	47	III		ERBB2,PIK3CA		SMAD4	PTEN		15,16,18,21	7,20	1p,4q,6p,8p	3q,8q,17q
TCGA-JY-A93E	ESCA	MALE	61	III		ERBB2,NFE2L2,PIK3CA				TP53	4,9,14,15,18,21	20	5q,6q,8p,16p,17p	5p,17q
TCGA-JY-A93F	ESCA	FEMALE	58	I		MYC		ARID1A,KMT2D,NSD1,PTEN	SMAD4			8
TCGA-L5-A43E	ESCA	MALE	74	I		ERBB2,MYC,PIK3CA		KMT2D,MLL2	NSD1	TP53	5,10,19,21	7,8,20	17p,18p	17q
TCGA-L5-A43H	ESCA	MALE	75	III		ERBB2,KRAS,MYC,PIK3CA		TP53	CDKN2A,PTEN		10,11,15		1p,3p,4p,6p,16q	3q,12p
TCGA-L5-A43I	ESCA	MALE	77	III		ERBB2		NSD1		TP53	18,21,22		9p,16p,17p	5p,8q,17q
TCGA-L5-A43J	ESCA	MALE	90	II		KRAS,MYC,NFE2L2,PIK3CA		KMT2D,PTCH1,TP53	ARID1A,CDKN2A		10,13,15,21	20	1p,3p,4q,5q,6p,6q,8p,11p,16p,18q	5p,8q
TCGA-L5-A4OE	ESCA	MALE	81	III		MYC,PIK3CA	KRAS	ARID1A		SMAD4,TP53	4,5,10,14,15,16,18,21	7	1p,8p,17p,19p	19q
TCGA-L5-A4OG	ESCA	FEMALE	79	I		NFE2L2			SMAD4	TP53	4,5,14,15,18,21,22	20	1p,3p,6p,10p,11p,16p,17p	7p
TCGA-L5-A4OH	ESCA	MALE	71	I		MYC			PTEN		15,21,22	7	3p,5q,8p,9p,17p	1q,2q,5p,19q,20q
TCGA-L5-A4OI	ESCA	MALE	79	III	ERBB2	KRAS,MYC		ARID1A,FBXW7,NSD1,PTCH1				8		1q,5p,12p
TCGA-L5-A4OJ	ESCA	FEMALE	70	I		MYC		ARID1A,TP53			13		5q,16q
TCGA-L5-A4OM	ESCA	FEMALE	54	I		KRAS,MYC,NFE2L2,PIK3CA			CDKN2A		9,21		3p,5q,11q	3q,5p
TCGA-L5-A4OP	ESCA	FEMALE	67	I				CDKN2A		TP53	11,19,21		3p,9p,17p,18p
TCGA-L5-A4OR	ESCA	MALE	83	I		KRAS,MYC,PIK3CA		SMAD4	ARID1A,PTEN	TP53	4,11,13,16,21,22	8	5q,6p,6q	2p,3q,5p,7p,20q
TCGA-L5-A4OT	ESCA	MALE	77	IV		KRAS,PIK3CA			SMAD4	TP53	4,10,15,21,22	8,20	1p,5q,16q,17p,18q	1q,5p,7p
TCGA-L5-A4OX	ESCA	MALE	60	II		MYC		ARID1A		TP53	4		8p,17p,18q	1q
TCGA-L5-A88V	ESCA	MALE	60	III		MYC,NFE2L2	ERBB2	TP53	SMAD4		11,21	2,7,20	1p,5q,8p,9p,17p,18q,19p	1q,3q,5p,8q
TCGA-L5-A88W	ESCA	MALE	67	II	PIK3CA			KMT2D
TCGA-L5-A88Z	ESCA	FEMALE	70	II	NFE2L2	ERBB2,PIK3CA		FBXW7		ARID1A	21		1p,3p,16p	1q,3q
TCGA-L5-A891	ESCA	MALE	51	III		MYC,NFE2L2			FBXW7,MLL2,SMAD4	TP53	4,14,16,18,19,21		5q,17p
TCGA-L5-A8NE	ESCA	MALE	77	II		MYC,NFE2L2,PIK3CA			SMAD4		9,11,14,15,18		5q,16q	1q
TCGA-L5-A8NF	ESCA	MALE	57	IV		ERBB2,KRAS,PIK3CA			NOTCH1,SMAD4		4,14,15,18,19,21,22		3p,8p,9p,11q	3q,12p,20q
TCGA-L5-A8NI	ESCA	MALE	79	III		ERBB2		FBXW7,TP53			22		16p
TCGA-L5-A8NJ	ESCA	MALE	77	III		ERBB2,KRAS		TP53	CDKN2A,SMAD4		4,14,18,21,22		1p,3p,6p,6q,11p,17p,19p	3q,7p,20q
TCGA-L5-A8NR	ESCA	FEMALE	81	III		ERBB2,MYC,PIK3CA			TP53		5,21,22		4q,8p,9p,16q,17p,18q,19p	3q,7p,8q,20q
TCGA-L5-A8NT	ESCA	MALE	69	II		NFE2L2,PIK3CA	KRAS	TP53			4,15	7,20	5q,11q,18q	3q,5p,8q,12p,17q,19q
TCGA-L5-A8NV	ESCA	MALE	75	II		NFE2L2,PIK3CA		TP53			18,21	7,20	3p,6q,17p,19p	3q,5p,19q
TCGA-L5-A8NW	ESCA	MALE	55	I		KRAS,MYC,NFE2L2	PIK3CA			TP53	13,21	20	4p	7p,19q
TCGA-L7-A56G	ESCA	MALE	65	II		KRAS,MYC,PIK3CA		TP53	CDKN2A		11,13,14,21	2,7	3p,8p,16q,18q	1q,3q,5p,8q,12p,19q,20q
TCGA-LN-A49K	ESCA	MALE	66	II		KRAS,MYC,NFE2L2,PIK3CA			CDKN2A,FBXW7	TP53	4,10,13,18,21		1p,3p,5q,6p,17p
TCGA-LN-A49L	ESCA	MALE	44	II		ERBB2,KRAS,MYC,PIK3CA			PTEN	TP53	5,11,14,18,22		4q,8p,9p,17p	1q
TCGA-LN-A49O	ESCA	MALE	47	II		KRAS,MYC,PIK3CA			CDKN2A,PTEN		13,21,22		3p,6p,10p,11p,16q,18q	3q,5p,7p,8q,12p
TCGA-LN-A49R	ESCA	MALE	46	III		MYC,PIK3CA	NFE2L2	CDKN2A,KMT2D,PTCH1	SMAD4		4,13,22	20	3p,6q,9p,10q,11q,18q	2p,3q,5p,7p,8q,12p,17q
TCGA-LN-A49U	ESCA	MALE	62	II		MYC,NFE2L2		KMT2D	CDKN2A	TP53		7,8	3p,4p,5q	1q,19q
TCGA-LN-A49V	ESCA	MALE	49	II		KRAS,MYC,PIK3CA					16	8	11q	1q,3q,7q,12p,20q
TCGA-LN-A49Y	ESCA	MALE	77	II		PIK3CA		TP53	CDKN2A,NSD1,PTCH1,SMAD4		9		3p,8p,10q,18q	2p,5p
TCGA-LN-A4A2	ESCA	MALE	57	II		MYC,NFE2L2,PIK3CA		TP53	CDKN2A		11,13	2,7	3p,5q,6q,9p,10q	1q,3q,8q,17q,20q
TCGA-LN-A4A4	ESCA	MALE	36	III		KRAS	PIK3CA		CDKN2A		4,11,15,19,21		1p,3p,5q,6p,6q,8p,9p,10q,16p,18q	7p,8q,12p
TCGA-LN-A4A8	ESCA	MALE	52	II		ERBB2,KRAS,PIK3CA		TP53	CDKN2A				3p,4p,5q,9p,11q	3q,12p
TCGA-LN-A4A9	ESCA	MALE	58	II		MYC,PIK3CA		TP53	CDKN2A				10p	3q,5p,7q,8q
TCGA-LN-A4MQ	ESCA	MALE	46	III	NFE2L2	MYC,PIK3CA		TP53		PTEN	15,16		3p,4q,10q,18q,19p	1q,3q,5p
TCGA-LN-A4MR	ESCA	MALE	57	II	NFE2L2	KRAS,MYC,PIK3CA		NSD1,PTEN,TP53	CDKN2A,SMAD4		10,13,21		3p,4p,6q,8p,9p,18q	1q,5p,7p,12p
TCGA-LN-A5U6	ESCA	MALE	54	II		KRAS,MYC,NFE2L2,PIK3CA			CDKN2A,SMAD4	TP53	4,11,13,15,19,21		1p,3p,6p,8p,9p,10q,17p	20p
TCGA-LN-A5U7	ESCA	MALE	46	II		KRAS,MYC,PIK3CA	NFE2L2	TP53			10,15	20	1p,3p,4p,9p,11q	2q,3q,7p,12p
TCGA-LN-A7HV	ESCA	MALE	58	II		KRAS,MYC,PIK3CA		TP53		PTEN	13,14		3p,5q,9p,16q,17p
TCGA-LN-A7HW	ESCA	MALE	59	II		KRAS,MYC	NFE2L2,PIK3CA		CDKN2A,MLL2		4,21	7	1p,3p,5q,8p,9p,10q,16p	1q,2p,5p,19q,20q
TCGA-LN-A7HX	ESCA	MALE	72	II		MYC,PIK3CA		TP53	CDKN2A,PTCH1		9,13,19,21	20	3p,4p,5q,18q	5p
TCGA-LN-A7HY	ESCA	MALE	50	III				TP53	ARID1A,CDKN2A		13,21		11p,18p	5p,7q,20q
TCGA-LN-A7HZ	ESCA	MALE	49	II	NFE2L2	KRAS,MYC,PIK3CA		TP53	ARID1A,CDKN2A,NSD1		21,22	8	1p,3p,4q,5q,6p	1q,3q,12p,20p
TCGA-LN-A8I1	ESCA	FEMALE	67	II	NFE2L2	MYC,PIK3CA		KMT2D,MLL2	ARID1A,PTCH1,PTEN,SMAD4		11	20	3p,10q,18q	1q,2p,3q,5p,8q,12p,17q
TCGA-LN-A9FO	ESCA	MALE	42	II		KRAS,MYC,NFE2L2,PIK3CA		TP53	CDKN2A		9,13	7,20	4p,10p,11q	1q,3q,8q,12p,19q
TCGA-LN-A9FQ	ESCA	MALE	62	II		MYC,PIK3CA	NFE2L2	TP53	CDKN2A,MLL2		11,21		1p,3p,4p,5q,6p,8p,10p,17p,18q	1q,3q
TCGA-LN-A9FR	ESCA	MALE	70	II		MYC,NFE2L2,PIK3CA		TP53	CDKN2A		4,13,15,16,21		3p,5q,9p,10p,19p
TCGA-M9-A5M8	ESCA	MALE	58	II		ERBB2			SMAD4		14,21		3p,5q,6p,9p,17p,18q
TCGA-Q9-A6FU	ESCA	FEMALE	57	III		PIK3CA				SMAD4	18		5q,9p,16p,17p	3q
TCGA-Q9-A6FW	ESCA	MALE	61	III		ERBB2,NFE2L2			TP53	SMAD4			17p,18q	7p
TCGA-R6-A6DN	ESCA	MALE	58	IV		KRAS,MYC			SMAD4			7,20	4q,16p,18q	2p,12p,17q
TCGA-R6-A6KZ	ESCA	MALE	42	IV		KRAS	ERBB2,PIK3CA	SMAD4,TP53	PTEN		4,9,11,13,14,15,21,22		6q,16q,17p,19p	2p,7p,20q
TCGA-R6-A6L4	ESCA	MALE	27	III		NFE2L2		FBXW7,TP53	CDKN2A			2,20		1q,5p,7p,19q
TCGA-R6-A6XG	ESCA	MALE	64	III		KRAS,MYC			NOTCH1,PTCH1,SMAD4	KMT2D,MLL2	9,11,15,21		3p,4q,5q,6q,10q,17p,18p,19p	19q
TCGA-R6-A6XQ	ESCA	MALE	58	IV		KRAS,NFE2L2,PIK3CA		TP53			4,5,9,14,16,18,21	2,20		1q,12p
TCGA-R6-A6Y2	ESCA	MALE	71	II				TP53	SMAD4		5,16,21	7,20	4p,18p
TCGA-R6-A8W8	ESCA	MALE	72	III		KRAS,MYC,PIK3CA		TP53			5,11,21,22	20	1p,4p,6p
TCGA-R6-A8WC	ESCA	MALE	56	II			ERBB2	CDKN2A,SMAD4	FBXW7	TP53	4,5,11,16,18,21		1p,8p,9p,17p	7p
TCGA-R6-A8WG	ESCA	MALE	60	II	ERBB2	KRAS,PIK3CA		TP53	CDKN2A,SMAD4		4,5,9,11,13,16,21	2	6p,6q,8p,17p,18q,19p	3q,7p,8q,12p,17q,19q,20q
TCGA-RE-A7BO	ESCA	FEMALE	72	II		MYC		ARID1A	SMAD4,TP53		4,14,15,18,22	7	3p,17p	8q,20q
TCGA-S8-A6BV	ESCA	MALE	76	III		KRAS,MYC		TP53	CDKN2A,NSD1		5,15,18	20	3p,4q,9p,11q,17p	2p,8q
TCGA-S8-A6BW	ESCA	MALE	51	I		KRAS,MYC,NFE2L2,PIK3CA		TP53	CDKN2A		4	7	1p,3p,6q	1q,2p,3q,12p,19q
TCGA-V5-A7RB	ESCA	MALE	59	II		MYC		FBXW7,TP53	SMAD4		16,22	20	8p,9p,18q	7p
TCGA-V5-A7RC	ESCA	MALE	55	IV		NFE2L2,PIK3CA		PTCH1			9,10,14,15,21		1p,3p,4p,6p,6q,8p,11q,16p,19p	3q
TCGA-V5-A7RE	ESCA	MALE	45	I		ERBB2,KRAS,MYC,NFE2L2			PTCH1,SMAD4,TP53		4,9,10,15,16,21,22		8p,11p,17p	2q,8q
TCGA-V5-AASV	ESCA	MALE	67	II	PIK3CA	ERBB2,MYC,NFE2L2		KMT2D,NOTCH1,NSD1				2,7,8		17q,19q
TCGA-V5-AASW	ESCA	MALE	72	III		ERBB2,MYC,PIK3CA		TP53	CDKN2A,SMAD4		4,16,18,21,22	7,20	1p,3p,5q,6p,6q,11p,17p,19p	17q
TCGA-VR-A8EP	ESCA	MALE	51	III		KRAS,MYC,NFE2L2,PIK3CA		TP53		PTEN	4,13,16,18	8	3p,5q,17p	2p,3q,5p,7q,12p,20q
TCGA-VR-A8ER	ESCA	MALE	54	III		MYC,PIK3CA	NFE2L2	TP53	CDKN2A,SMAD4		21		1p,3p,4p,9p,17p,18q	3q,8q,17q
TCGA-VR-A8EU	ESCA	MALE	51	IV		KRAS,MYC,NFE2L2,PIK3CA		KMT2D,PTCH1	CDKN2A,SMAD4	TP53	13		3p,4p,8p,9p,11q,17p,18q	2p,3q,7p,12p,17q
TCGA-VR-A8EW	ESCA	MALE	57	III		KRAS,MYC,NFE2L2	PIK3CA		CDKN2A		9,11,19,21	20	1p,3p,4p,5q,6p,10p,17p	1q,2p,3q,8q,12p
TCGA-VR-A8EY	ESCA	FEMALE	44	II		MYC,PIK3CA			ARID1A					2p,5p,7q,8q,20p
TCGA-VR-A8EZ	ESCA	MALE	47	III		NFE2L2,PIK3CA		NOTCH1,TP53	CDKN2A,FBXW7		13,21		3p,6p,17p
TCGA-VR-A8Q7	ESCA	MALE	60	III		MYC,PIK3CA		TP53			4,9,13,14,19,21		3p,5q,16p	3q,5p,7p,8q,20q
TCGA-VR-AA4D	ESCA	MALE	53	II		ERBB2		CDKN2A	SMAD4	TP53		2,7,20	3p,4p,9p,18q,19p	8q,17q
TCGA-VR-AA7B	ESCA	FEMALE	65	IV		ERBB2,MYC,PIK3CA		TP53	CDKN2A,FBXW7		4	20	3p,8p,10p,17p	2p,3q,8q
TCGA-VR-AA7D	ESCA	MALE	58	III		MYC,PIK3CA		TP53	CDKN2A	SMAD4	21	20	3p,8p,11q,18q	8q
TCGA-X8-AAAR	ESCA	MALE	69	I		ERBB2,KRAS,NFE2L2				TP53	9,15,18		3p,17p
TCGA-XP-A8T6	ESCA	MALE	54	II		ERBB2,KRAS,MYC,NFE2L2,PIK3CA			CDKN2A,SMAD4	TP53			3p,4q,5q,6q,8p,10q,11p,17p,18q	5p
TCGA-XP-A8T7	ESCA	FEMALE	63	II		MYC	PIK3CA	FBXW7,TP53	CDKN2A,SMAD4		18,21		3p,8p,9p,11q	3q
TCGA-XP-A8T8	ESCA	MALE	49	II		KRAS,PIK3CA			CDKN2A,SMAD4	TP53	10,11,13,15,21		1p,3p,4p,9p,17p,18q	1q,3q,5p,7p,12p
TCGA-Z6-A8JE	ESCA	MALE	57	III		KRAS,MYC		TP53	CDKN2A,PTCH1			20		2p,5p,8q,17q,19q
TCGA-02-0003	GBM	MALE	50			BRAF	EGFR	PIK3R1,TP53	PTEN,TCF12		10,15			7q
TCGA-02-0047	GBM	MALE	78		KRT15		PIK3CA		CDKN2A
TCGA-02-2470	GBM	MALE	57			BRAF,EGFR		PTEN	CDKN2A,TCF12		15	7
TCGA-02-2483	GBM	MALE	43		IDH1			ATRX,TP53					10q	8q
TCGA-02-2485	GBM	MALE	53		PIK3CA	PDGFRA	EGFR	TP53	PTEN		4,10	7,19
TCGA-02-2486	GBM	MALE	64		GABRA6	EGFR			ATRX,CDKN2A,CHD8,PTEN		10,22	7
TCGA-06-0122	GBM	FEMALE	84			EGFR			CDKN2A,PTEN,RB1		10,13	19,20	9p	7p
TCGA-06-0124	GBM	MALE	67			BRAF,EGFR		NF1	CDKN2A,TCF12	PTEN	10,15	7		19p
TCGA-06-0125	GBM	FEMALE	63				EGFR		CDKN2A	PTEN		7,19,20	10q
TCGA-06-0126	GBM	MALE	86			BRAF,EGFR			CDKN2A,PTEN		10	7,19,20
TCGA-06-0129	GBM	MALE	30		IDH1			PIK3R1,TP53	PTEN	ATRX	15,22		10q,18q
TCGA-06-0137	GBM	FEMALE	63			BRAF,EGFR			CDKN2A,PTEN		10	19,20		7q
TCGA-06-0140	GBM	MALE	86			BRAF,EGFR			PTEN	RB1	10,13,22	7,21
TCGA-06-0145	GBM	FEMALE	53			BRAF,EGFR,LZTR1			CDKN2A,PTEN		10	7,19
TCGA-06-0151	GBM	FEMALE	32			EGFR,GABRA6,GLT8D2,IDH1,KRT15	BRAF		CDKN2A,PTEN		10	5,7,12,17,19,20,21	18q	2p
TCGA-06-0152	GBM	MALE	68			BRAF,EGFR			ATRX,NF1,PTEN,RB1,STAG2,TP53		4,10,13,22	1,7,20		19p
TCGA-06-0154	GBM	MALE	54			BRAF	EGFR		ATRX,CDKN2A,PTEN,STAG2		10	20	9p	7q,19p
TCGA-06-0155	GBM	MALE	61			BRAF,PDGFRA	EGFR		CDKN2A	PTEN	10	7,19
TCGA-06-0157	GBM	FEMALE	63				EGFR			PTEN	10	7		19q
TCGA-06-0158	GBM	MALE	73				EGFR		CDKN2A,PTEN		10,13	19,20	9p
TCGA-06-0166	GBM	MALE	51			BRAF,EGFR,GLT8D2,PDGFRA	PIK3CA		ATRX,CDKN2A,CHD8,MMP3,NF1,RB1,STAG2	PTEN	6,10,13,14		9p	7p
TCGA-06-0168	GBM	FEMALE	59			EGFR				PTEN	10,13,22	7,21		1q
TCGA-06-0169	GBM	MALE	68			BRAF,EGFR			CDKN2A,PTEN		10	7,20
TCGA-06-0171	GBM	MALE	65		PIK3CA	BRAF,EGFR,PDGFRA			ATRX,CDKN2A,CHD8,PTEN,STAG2		10	20		7p
TCGA-06-0173	GBM	FEMALE	72			BRAF,EGFR,KRT15,PDGFRA			CDKN2A,PTEN		10	7,17,20
TCGA-06-0174	GBM	MALE	54				EGFR,PDGFRA		PTEN		10	7,19
TCGA-06-0185	GBM	MALE	54				BRAF,EGFR		ATRX,CDKN2A,PTEN,STAG2		10	7,19,20	6q,9p
TCGA-06-0187	GBM	MALE	69			EGFR			CDKN2A	PTEN	10		6q,9p	7q,12p
TCGA-06-0190	GBM	MALE	62					PTEN,TP53	ATRX	NF1	10	7		19p
TCGA-06-0192	GBM	MALE	58			BRAF,EGFR,GLT8D2,IDH1,PDGFRA,PIK3CA			CDKN2A,CHD8,MMP3,RB1,TCF12,TP53	NF1,PTEN	10	7,19,20
TCGA-06-0195	GBM	MALE	63			BRAF,EGFR,GABRA6,KRT15,PDGFRA			MMP3	PTEN,RB1	10,13	1,5,7,17,20
TCGA-06-0211	GBM	MALE	47		GLT8D2	BRAF,PDGFRA,PIK3CA	EGFR	MMP3	CDKN2A,PTEN		10	7,19,20	9p
TCGA-06-0213	GBM	FEMALE	55		PDGFRA	BRAF,EGFR		ATRX	TCF12,TP53	PTEN,RB1		7	10q
TCGA-06-0214	GBM	MALE	66			BRAF,EGFR	PDGFRA	NF1	ATRX,CDKN2A,PTEN,RB1,STAG2		10,13	7	6q
TCGA-06-0216	GBM	FEMALE	61			BRAF,EGFR,GLT8D2,IDH1,KRT15			ATRX,CDKN2A,CHD8,MMP3,RB1,STAG2	PTEN	6,10,14,22	7
TCGA-06-0219	GBM	MALE	67		GLT8D2	EGFR			ATRX,CDKN2A,CHD8,PTEN		10,13,14,22
TCGA-06-0221	GBM	MALE	31		IDH1	BRAF,PDGFRA		TP53	CDKN2A,CHD8,PTEN,RB1					7q
TCGA-06-0237	GBM	FEMALE	75			BRAF,KRT15,PIK3CA	EGFR	TP53	CDKN2A,PIK3R1,PTEN,TCF12		9,10,22	7	18q
TCGA-06-0238	GBM	MALE	46					TP53	PTEN		10	7
TCGA-06-0241	GBM	FEMALE	65			BRAF,EGFR,PDGFRA			CDKN2A,CHD8,PTEN	TP53	10,14,22	7
TCGA-06-0644	GBM	MALE	71		BRAF	PIK3CA		TP53	CDKN2A,CHD8,NF1	PTEN	6,10,14	7
TCGA-06-0645	GBM	FEMALE	55			EGFR			PTEN		10	5,7,19,20
TCGA-06-0646	GBM	MALE	60			EGFR			CDKN2A,CHD8,PTEN,TP53		10,14,15	7
TCGA-06-0648	GBM	MALE	77			BRAF,EGFR,PIK3CA			CDKN2A,PTEN,RB1,TCF12		10,15	7		3q
TCGA-06-0649	GBM	FEMALE	73			PDGFRA	EGFR		CDKN2A,CHD8,PTEN		10,14,15	7	9p
TCGA-06-0686	GBM	MALE	53						PTEN		10	7
TCGA-06-0743	GBM	MALE	69			PDGFRA	EGFR		CDKN2A,CHD8	PTEN	10	7,19,20
TCGA-06-0744	GBM	MALE	66			EGFR,LZTR1		TP53	CDKN2A,NF1,PTEN		10	7,19	9p
TCGA-06-0745	GBM	MALE	59			EGFR			ATRX,CDKN2A,CHD8,PTEN,STAG2		10	7,20	9p
TCGA-06-0747	GBM	MALE	53				EGFR		CDKN2A,PTEN		10	20	9p	7q,19p
TCGA-06-0749	GBM	MALE	50		EGFR			STAG2	CHD8	PTEN	10	7	18q
TCGA-06-0750	GBM	MALE	43				EGFR		ATRX,CDKN2A,CHD8,PTEN,STAG2		10,14	7	6q,9p
TCGA-06-0875	GBM	FEMALE	61			BRAF,EGFR,PDGFRA			ATRX,CDKN2A,CHD8,RB1,STAG2,TCF12	PTEN,TP53	10,13,14,15,22	7
TCGA-06-0876	GBM	FEMALE	72			BRAF	EGFR	TP53	CDKN2A,CHD8,MMP3	PTEN	10	7	9p
TCGA-06-0877	GBM	MALE	78			BRAF,EGFR,GLT8D2,IDH1		PIK3R1	CDKN2A,PTEN		10	2,7,12,19,20
TCGA-06-0878	GBM	MALE	74			PIK3CA	EGFR		CDKN2A,CHD8,PTEN		10,14,22	7	9p
TCGA-06-0879	GBM	MALE	52		PIK3CA	BRAF,EGFR,PDGFRA			CDKN2A,PTEN		10	7,19		20q
TCGA-06-0882	GBM	MALE	30			EGFR		PTEN	CDKN2A,NF1,STAG2		10,22	7,20	9p
TCGA-06-0939	GBM	FEMALE	79			BRAF,EGFR			PTEN	RB1	10,22	7
TCGA-06-1804	GBM	FEMALE	81				EGFR		RB1	PTEN	10,13,22	7
TCGA-06-2557	GBM	MALE	76			EGFR		CDKN2A	PTEN		9,10	1,20
TCGA-06-2558	GBM	FEMALE	75			EGFR		TP53		PTEN	10,13,15,22	7
TCGA-06-2559	GBM	MALE	83			BRAF,EGFR	PDGFRA	CHD8,PTEN,TP53				7	10q,18q
TCGA-06-2561	GBM	FEMALE	53			LZTR1	EGFR	STAG2	CDKN2A,CHD8,TP53	PTEN	6,9,10,14	7,12
TCGA-06-2562	GBM	MALE	81		LZTR1			NF1,PIK3R1	CDKN2A,PTEN		10,22	7,20	9p
TCGA-06-2563	GBM	FEMALE	72				EGFR	TP53	CDKN2A		10	7,19,20
TCGA-06-2564	GBM	MALE	50			EGFR			CDKN2A,PTEN		10	7
TCGA-06-2565	GBM	MALE	59				EGFR		CDKN2A	PTEN	10	19,20,21	9p
TCGA-06-2567	GBM	MALE	65				EGFR	TP53	PTEN		10,22	7
TCGA-06-2569	GBM	FEMALE	24			LZTR1		TP53	PIK3R1	NF1		8,20		1q,2p
TCGA-06-2570	GBM	FEMALE	21		IDH1,PIK3CA			TP53		ATRX
TCGA-06-5408	GBM	FEMALE	54			EGFR,PDGFRA		TP53	CDKN2A,CHD8,PTEN		10,22	7	6q
TCGA-06-5411	GBM	MALE	51		GABRA6				CDKN2A,CHD8	PTEN	10,14,22	7
TCGA-06-5413	GBM	MALE	67		PIK3CA	EGFR			CDKN2A,PTEN		10,22	7	6q
TCGA-06-5414	GBM	MALE	61		GABRA6	EGFR		TCF12	CDKN2A,PTEN		10	7,19,20
TCGA-06-5415	GBM	MALE	60			EGFR			CDKN2A,PTEN		10	7,20	6q	12q,19p
TCGA-06-5418	GBM	FEMALE	75			BRAF,EGFR			ATRX,CDKN2A	PTEN	10,22	7	9p
TCGA-06-5856	GBM	MALE	58		LZTR1	PDGFRA,PIK3CA	EGFR		CHD8,PTEN		6,10,13,14,15,22			12p
TCGA-06-5859	GBM	MALE	63			EGFR			CDKN2A,CHD8,PTEN		10,13	7	9p
TCGA-06-6388	GBM	FEMALE	64			BRAF,EGFR		ATRX,PIK3R1,STAG2	CDKN2A,CHD8,PTEN		10	7,19,20
TCGA-06-6390	GBM	MALE	58		GABRA6	BRAF,EGFR			ATRX,CHD8,PTEN,STAG2		6,10,14,22	7,20
TCGA-06-6693	GBM	FEMALE	64			EGFR			ATRX,CDKN2A,PTEN,STAG2		10,22		9p
TCGA-06-6694	GBM	FEMALE	76			BRAF,EGFR,KRT15,PIK3CA			ATRX,CDKN2A,MMP3,PTEN,RB1,STAG2,TCF12	TP53	6,9,13,15	7	18q
TCGA-06-6695	GBM	MALE	64			BRAF,PDGFRA,PIK3CA	EGFR	PIK3R1	CDKN2A,PTEN			7,19,20	9p,10q
TCGA-06-6698	GBM	FEMALE	53			BRAF,EGFR		NF1,RB1,TP53	CHD8,PTEN			7,20
TCGA-06-6699	GBM	FEMALE	58			BRAF,EGFR			CDKN2A,CHD8,PTEN		10,14	7	9p	19p
TCGA-06-6700	GBM	MALE	76			BRAF,EGFR,KRT15			CDKN2A,PTEN		10			7q,17q
TCGA-06-6701	GBM	MALE	60		IDH1			ATRX,TP53	CDKN2A,RB1
TCGA-06-A5U0	GBM	FEMALE	21						CDKN2A,PTEN,STAG2	ATRX,TP53			18q	1q
TCGA-06-A5U1	GBM	FEMALE	78		GABRA6	BRAF,EGFR	KRT15		ATRX,CDKN2A,CHD8,PTEN,STAG2,TCF12		10,14,15,22	7	6q
TCGA-06-A6S0	GBM	MALE	79		PIK3CA	BRAF,EGFR			CDKN2A,PTEN,TCF12		15		10q	7q
TCGA-06-A6S1	GBM	FEMALE	53		KRT15	BRAF	EGFR		ATRX,CDKN2A,CHD8,PTEN	STAG2	9,10,14,22	7
TCGA-06-A7TK	GBM	MALE	64			BRAF,EGFR			ATRX,MMP3,PTEN,RB1,STAG2,TCF12		10,13,15	7,20
TCGA-06-A7TL	GBM	FEMALE	30					TP53	CDKN2A,CHD8,PTEN,TCF12					12p
TCGA-08-0386	GBM	MALE	74			BRAF,EGFR,IDH1			PTEN,RB1		10,22	7		19p
TCGA-12-0615	GBM	FEMALE	78			EGFR,PIK3CA			ATRX,CDKN2A,PTEN,RB1,STAG2		10,13	3	6q,9p
TCGA-12-0618	GBM	MALE	49			BRAF,EGFR,LZTR1,PIK3CA		TP53	PTEN		10,15	7
TCGA-12-0688	GBM	MALE	74			BRAF,EGFR		PIK3R1	CDKN2A,PTEN		10	7,19,20
TCGA-12-0692	GBM	FEMALE	75			BRAF,EGFR,LZTR1,PDGFRA		STAG2	CDKN2A,PTEN		10	7,20
TCGA-12-0821	GBM	MALE	62			EGFR			CDKN2A,CHD8,PTEN		9,10,14,22	7
TCGA-12-3649	GBM	MALE	76			BRAF,EGFR			CDKN2A,PTEN		10	20		7q,19q
TCGA-12-3650	GBM	MALE	46				EGFR		CDKN2A,PTEN		10	7,19
TCGA-12-3652	GBM	MALE	60				EGFR		ATRX,CDKN2A,PTEN,RB1		9,10	19,20
TCGA-12-3653	GBM	FEMALE	34			EGFR,IDH1			CDKN2A,CHD8,PTEN,TP53		9,10	1,2,7,8,12,19,20
TCGA-12-5295	GBM	FEMALE	60			EGFR			ATRX,CDKN2A,CHD8,PTEN		10,13,14,22			7q
TCGA-12-5299	GBM	FEMALE	56			EGFR			CDKN2A,PTEN		10	7	6q
TCGA-12-5301	GBM	MALE	59		PIK3CA	BRAF,EGFR			CDKN2A,PTEN		10			7q
TCGA-14-0736	GBM	MALE	49			EGFR,PIK3CA			ATRX,CDKN2A,CHD8,PTEN,RB1,STAG2,TCF12		6,9,10,13,14,22	1,2,3,5,7,12,17,19,20,21
TCGA-14-0740	GBM	MALE	70			IDH1	PDGFRA	TP53	ATRX,CDKN2A,CHD8,PIK3R1,PTEN,RB1,STAG2		9,10,13			2q,12p,20p
TCGA-14-0786	GBM	FEMALE	50			BRAF	EGFR		CDKN2A,PTEN		10	7,20	9p
TCGA-14-0787	GBM	MALE	69			EGFR			ATRX,CDKN2A,PTEN		10,13	7,20	9p
TCGA-14-0789	GBM	MALE	54				EGFR	STAG2	CDKN2A	NF1	10	7,19
TCGA-14-0790	GBM	FEMALE	64			IDH1	EGFR	PIK3R1	CDKN2A,PTEN		10	19		7p,12p
TCGA-14-0813	GBM	MALE	78			BRAF,EGFR,KRT15,LZTR1,PIK3CA		STAG2	CDKN2A,CHD8,RB1	PTEN	10,14	7	9p
TCGA-14-0862	GBM	MALE	60					PIK3R1	ATRX,CDKN2A,CHD8,NF1,PTEN,RB1,STAG2		10,13,14,22		9p
TCGA-14-0871	GBM	FEMALE	74			EGFR			PIK3R1,PTEN	NF1,TP53	10,22	7,8,20,21		1q,2p,3p
TCGA-14-1034	GBM	FEMALE	60				EGFR	PTEN,TP53	NF1,RB1		10,22	7,19,21		1p
TCGA-14-1043	GBM	MALE	61			BRAF,EGFR		NF1	CDKN2A,PTEN		10	7,20
TCGA-14-1395	GBM	MALE	52			BRAF	EGFR		CDKN2A	PTEN	9,10	7,20
TCGA-14-1450	GBM	FEMALE	57			BRAF,EGFR			PTEN		10,22	7,19
TCGA-14-1456	GBM	MALE	23		IDH1	BRAF	EGFR	ATRX,PIK3R1,TP53	RB1					8q
TCGA-14-1823	GBM	FEMALE	58			EGFR,IDH1			CDKN2A,CHD8,PTEN		4,6,9,10,13,14,22	7		12p
TCGA-14-1825	GBM	MALE	70			EGFR,PDGFRA		TP53	CDKN2A,CHD8,PTEN		10	3,8		7p
TCGA-14-1829	GBM	MALE	57			EGFR,PDGFRA			CDKN2A,CHD8		10,14	7,19		3q
TCGA-14-2554	GBM	FEMALE	52				EGFR	STAG2	CDKN2A,PTEN		10	7,12,19,20
TCGA-14-4157	GBM	MALE	40		IDH1	BRAF,EGFR		ATRX,TP53	CDKN2A,STAG2			7		19p
TCGA-15-0742	GBM	MALE	65		PIK3CA		EGFR		ATRX,CDKN2A,PTEN,RB1		10,13,22	7,20	6q
TCGA-16-0848	GBM	MALE	57			BRAF,EGFR,LZTR1,PDGFRA		TP53	CHD8,TCF12	PTEN	10	7,19
TCGA-16-0861	GBM	MALE	65			BRAF,EGFR			ATRX,CDKN2A,CHD8,PTEN,STAG2		14		6q	7p,20p
TCGA-16-1045	GBM	FEMALE	49				EGFR	PTEN	CDKN2A,CHD8		9,10,13,14,15	7	6q
TCGA-19-1390	GBM	FEMALE	63			LZTR1	PDGFRA		CDKN2A		14,15	7	18q	19p
TCGA-19-1787	GBM	MALE	48			BRAF,EGFR		ATRX,RB1,TP53				12,21		1p,7q
TCGA-19-2619	GBM	FEMALE	55			EGFR			CDKN2A,PTEN				9p,10q	7p
TCGA-19-2620	GBM	MALE	70		GABRA6		EGFR		CDKN2A,PTEN		10,22		9p	19p
TCGA-19-2623	GBM	MALE	65			BRAF,EGFR			ATRX,CHD8,NF1,PTEN,STAG2	RB1,TP53	10,14	7
TCGA-19-2624	GBM	MALE	51				EGFR		PTEN		10	7
TCGA-19-2625	GBM	FEMALE	76					TP53	ATRX,CHD8	PTEN,RB1	10,13,22			1q
TCGA-19-2629	GBM	MALE	60		IDH1	EGFR		PIK3R1		ATRX	10,14,15	2,3,7,8	6q,9p	5p,12p,17q,19p
TCGA-19-2631	GBM	FEMALE	74			BRAF,EGFR	PDGFRA		CDKN2A,PTEN		10,22	7,20
TCGA-19-4065	GBM	MALE	36			LZTR1,PIK3CA		PTEN,TP53	CDKN2A,NF1		6,10,13	1,3,7	18q
TCGA-19-5947	GBM	FEMALE	47		PIK3CA	BRAF,EGFR			ATRX,CDKN2A,CHD8,NF1,PIK3R1,PTEN,RB1,STAG2		6,10,13,14,22	7	9p
TCGA-19-5950	GBM	FEMALE	52			BRAF,EGFR			CDKN2A,PTEN		10	7,19,20
TCGA-19-5951	GBM	FEMALE	76			EGFR		PIK3R1	CDKN2A,PTEN		10	20		19p
TCGA-19-5952	GBM	MALE	62			BRAF,EGFR			CDKN2A	PTEN	10	7	6q,9p
TCGA-19-5953	GBM	MALE	58			BRAF,EGFR			CDKN2A,RB1	NF1,PTEN	10	7,19
TCGA-19-5954	GBM	FEMALE	72			BRAF,EGFR			CDKN2A,PTEN		10	7,20
TCGA-19-5956	GBM	FEMALE	53		BRAF,EGFR,PDGFRA			NF1,PIK3R1,RB1,TP53	CDKN2A,CHD8,STAG2	ATRX,PTEN,TCF12	14,22		10q
TCGA-19-5958	GBM	MALE	56			BRAF,EGFR		PIK3R1	CDKN2A		22	7,20	10q	19p
TCGA-19-5959	GBM	FEMALE	77			BRAF,EGFR			CDKN2A,MMP3	PTEN	10	20		7q,19p
TCGA-19-5960	GBM	MALE	56			BRAF,EGFR			PTEN		6,10,14,22	7	18q
TCGA-19-A60I	GBM	MALE	39			BRAF,EGFR,PDGFRA			NF1,PTEN	RB1	10,13,22	7		19p
TCGA-19-A6J5	GBM	MALE	40		IDH1	BRAF,EGFR		ATRX,TP53	CDKN2A	PTEN		7
TCGA-26-1439	GBM	MALE	63			BRAF,IDH1,LZTR1,PDGFRA	EGFR		ATRX,CDKN2A,CHD8,MMP3,PTEN,RB1,STAG2,TCF12		9,10	1,2,5,7,12,17,19,20,21
TCGA-26-1442	GBM	MALE	43		IDH1					TP53			9p
TCGA-26-5132	GBM	MALE	74			EGFR,PDGFRA			PTEN	RB1	10,22	7
TCGA-26-5133	GBM	MALE	59					TP53	PTEN	NF1	10,14		18q
TCGA-26-5134	GBM	MALE	74				PDGFRA		CDKN2A,CHD8,PTEN		10,14
TCGA-26-5135	GBM	FEMALE	72				PDGFRA		PIK3R1,PTEN		10	7
TCGA-26-5136	GBM	FEMALE	78		PIK3CA	EGFR			PTEN		10,22	7
TCGA-26-5139	GBM	FEMALE	65				EGFR		CDKN2A,PTEN		10	7		19p
TCGA-26-6173	GBM	MALE	57			BRAF,EGFR		MMP3	CHD8,PTEN,RB1		13,14	1,7,20	10q
TCGA-26-A7UX	GBM	MALE	47			BRAF,EGFR			CDKN2A,RB1	PTEN	10	7
TCGA-27-1830	GBM	MALE	57			EGFR,PDGFRA,PIK3CA		TP53	CDKN2A		10,13,22	7
TCGA-27-1831	GBM	MALE	66		PDGFRA		EGFR		CDKN2A,PTEN			7	10p
TCGA-27-1832	GBM	FEMALE	59						CDKN2A,CHD8,PTEN		6,10,14			7q
TCGA-27-1833	GBM	FEMALE	67			BRAF,EGFR			CDKN2A,PTEN		10	7,19,20	9p
TCGA-27-1834	GBM	MALE	56			EGFR,PDGFRA			CDKN2A,CHD8	PTEN	10,13,14,15	7
TCGA-27-1835	GBM	FEMALE	53		GABRA6			TP53	CHD8,PTEN		10,22	7,20		17q
TCGA-27-1836	GBM	FEMALE	33			EGFR		TP53	CDKN2A,PTEN,STAG2				10q
TCGA-27-1837	GBM	MALE	36			EGFR			CDKN2A	PTEN	10			7q
TCGA-27-1838	GBM	FEMALE	59		PIK3CA	BRAF	EGFR	TP53		PTEN		7	10q,18q
TCGA-27-2518	GBM	MALE	52			BRAF,EGFR,LZTR1			PTEN		10	7,19
TCGA-27-2519	GBM	MALE	48					TP53	CHD8	PTEN	10,13,14,15	7,20
TCGA-27-2521	GBM	MALE	34		IDH1	LZTR1,PDGFRA		ATRX,TP53	CDKN2A,PTEN
TCGA-27-2523	GBM	MALE	63			EGFR			CDKN2A,PTEN			20		7q
TCGA-27-2524	GBM	MALE	56						ATRX,CDKN2A	PTEN	10,15	7,19
TCGA-27-2526	GBM	FEMALE	79		GABRA6	EGFR				PTEN		7,20,21	9p,10q
TCGA-27-2528	GBM	MALE	62				EGFR		CDKN2A,PTEN		10	20		19p
TCGA-28-1747	GBM	MALE	44				EGFR		CDKN2A,PTEN		10			7q
TCGA-28-1753	GBM	MALE	53			EGFR		PTEN,TP53	CDKN2A		10	7		19p
TCGA-28-2502	GBM	MALE	65			BRAF,EGFR			CDKN2A,RB1	NF1,PTEN	10	7	9p	19p
TCGA-28-2514	GBM	MALE	45			EGFR			CDKN2A,CHD8		10	19
TCGA-28-5204	GBM	MALE	72			EGFR			CDKN2A,PTEN		10	7	6q,9p
TCGA-28-5207	GBM	MALE	71				EGFR	TP53	CHD8		10,14,22	7
TCGA-28-5208	GBM	MALE	52			EGFR		NF1	CDKN2A,PTEN		10,22	19	9p
TCGA-28-5209	GBM	FEMALE	66				EGFR		CDKN2A	PTEN	10	7,19	6q,9p
TCGA-28-5214	GBM	MALE	53			BRAF,EGFR			PTEN		10	7,19		20q
TCGA-28-5218	GBM	MALE	63			GLT8D2,IDH1,LZTR1			CDKN2A		4,6,9,10,13,14	7,8	18q	1q
TCGA-28-5219	GBM	FEMALE	47			BRAF,EGFR,PIK3CA			PTEN,RB1,TCF12		10,13,15	3,7,8
TCGA-28-5220	GBM	MALE	67			EGFR			CDKN2A,CHD8,PTEN		6,9,10,14			7p
TCGA-28-6450	GBM	MALE	60			BRAF,EGFR	PIK3CA	NF1	CDKN2A,PTEN		10	7,20		19p
TCGA-32-1970	GBM	MALE	59				EGFR	TP53	PTEN	RB1	10	7	9p	19p
TCGA-32-1977	GBM	FEMALE	63		LZTR1	EGFR,PDGFRA			ATRX,CDKN2A,RB1,STAG2	PTEN	10	19,20		7p
TCGA-32-1979	GBM	FEMALE	69			BRAF,GLT8D2	EGFR		CDKN2A,PTEN		10	12,19,20		7q
TCGA-32-1982	GBM	FEMALE	76				EGFR	PTEN	CDKN2A		10	7,19
TCGA-32-1986	GBM	MALE	68			BRAF,EGFR			CDKN2A,MMP3,PIK3R1,PTEN,RB1	NF1	22	7
TCGA-32-1991	GBM	MALE	60			BRAF,PDGFRA,PIK3CA	EGFR	PIK3R1	CDKN2A,MMP3	PTEN			9p,10q	7q
TCGA-32-2491	GBM	MALE	63		PIK3CA	BRAF,EGFR			NF1,PTEN,STAG2	RB1,TP53	10,22	7,20	18q
TCGA-32-2494	GBM	FEMALE	58			BRAF,EGFR,LZTR1			ATRX,CDKN2A,PTEN,STAG2		10	7
TCGA-32-2495	GBM	FEMALE	59			BRAF,EGFR,GABRA6			CDKN2A	PTEN	10	5,19,20		7q
TCGA-32-2615	GBM	MALE	62			EGFR			ATRX,CHD8,PTEN		10,14,22		6q
TCGA-32-2616	GBM	FEMALE	48		LZTR1,PIK3CA	EGFR		ATRX,NF1,PTEN,TP53		RB1	15	7		5p
TCGA-32-2634	GBM	MALE	82					PIK3R1,TP53		PTEN,RB1	10,13,14	20	18q
TCGA-32-2638	GBM	MALE	67			EGFR		CDKN2A	PTEN		10	19,20
TCGA-32-4208	GBM	MALE	25					TP53	CDKN2A,PTEN,STAG2	ATRX			6q,10q
TCGA-32-4210	GBM	MALE	73			BRAF,EGFR,IDH1,KRT15,PDGFRA	GABRA6		CDKN2A,CHD8,MMP3,RB1,TCF12	PTEN,TP53	6,10,13,15	1,2,5,7	18q	12p,20p
TCGA-32-4211	GBM	MALE	56			BRAF,EGFR,LZTR1,PDGFRA			CDKN2A,PTEN,TCF12		10,15	7	9p	19p
TCGA-32-4213	GBM	FEMALE	47			EGFR		RB1	ATRX,CDKN2A	PTEN	9,10
TCGA-32-4719	GBM	MALE	73			EGFR			ATRX,CDKN2A,MMP3,PIK3R1,PTEN,RB1,STAG2,TCF12		10
TCGA-32-5222	GBM	MALE	66			EGFR,PDGFRA		PTEN	CDKN2A		10	1,7,12,19,20
TCGA-41-2571	GBM	MALE	89			EGFR			RB1	PTEN	10	7,20
TCGA-41-2572	GBM	MALE	67		PIK3CA	EGFR			ATRX,CDKN2A,PTEN		9,10	7,19,20
TCGA-41-2573	GBM	MALE	59			BRAF,EGFR			CDKN2A,CHD8,RB1,TCF12,TP53	PTEN	10,13,14,15,22	7,8
TCGA-41-2575	GBM	MALE	75			BRAF,EGFR,KRT15,PDGFRA,PIK3CA			ATRX,CDKN2A,CHD8,PTEN,STAG2,TCF12		10,14,22	21		7p
TCGA-41-3392	GBM	MALE	88			BRAF,EGFR			ATRX,CDKN2A,CHD8,PTEN,RB1,STAG2,TP53	NF1	10		9p	7q
TCGA-41-3915	GBM	MALE	48			PDGFRA		PIK3R1,PTEN	CHD8,TP53		10,13,15,22
TCGA-41-4097	GBM	FEMALE	63			PDGFRA		PTEN	CDKN2A,CHD8	NF1	6,10,13,14,22
TCGA-41-5651	GBM	FEMALE	59		PIK3CA	EGFR			PTEN		15	7,20	10q	1q,19p
TCGA-41-6646	GBM	FEMALE	73			BRAF,EGFR		NF1	CDKN2A,PTEN		10,22	7,20
TCGA-4W-AA9R	GBM	MALE	61			BRAF,EGFR,PDGFRA			ATRX,CDKN2A,CHD8,PIK3R1,RB1,STAG2,TCF12	PTEN,TP53	4,10,13,15	7,19	9p
TCGA-4W-AA9S	GBM	MALE	69			BRAF,EGFR,KRT15			ATRX,CDKN2A,PTEN,RB1,STAG2,TP53	NF1,TCF12	10,13,22	7,20,21
TCGA-4W-AA9T	GBM	FEMALE	54			BRAF	EGFR	ATRX,CHD8,MMP3	CDKN2A	PTEN	10	7,19	6q
TCGA-74-6573	GBM	MALE	67			BRAF,EGFR		PIK3R1,TP53	ATRX,CDKN2A,NF1,PTEN,RB1,STAG2		6,10	7
TCGA-74-6575	GBM	FEMALE	73		GABRA6	BRAF,EGFR,PDGFRA		NF1,PIK3R1	CDKN2A,CHD8,PTEN,RB1	ATRX	10,22	7,20
TCGA-74-6578	GBM	MALE	58		PIK3CA	BRAF,EGFR			CDKN2A,PTEN		10	7,19
TCGA-74-6581	GBM	MALE	77			BRAF,EGFR			CDKN2A,CHD8,PTEN		10,22	7,20
TCGA-74-6584	GBM	FEMALE	55			BRAF,EGFR,IDH1,PIK3CA			CDKN2A,CHD8,MMP3,PTEN		10	2,7
TCGA-76-4925	GBM	MALE	76			EGFR			CDKN2A	PTEN,TP53	10,22	7,20
TCGA-76-4926	GBM	MALE	68				EGFR		CDKN2A,PTEN		10,22	7
TCGA-76-4928	GBM	FEMALE	85		BRAF,PIK3CA	PDGFRA			CDKN2A,CHD8,PTEN		10,14	7	9p
TCGA-76-4929	GBM	FEMALE	76			EGFR		TP53	CDKN2A,PTEN	PIK3R1	10,13,14,22	1,2,7,8,12,17,20,21	6q
TCGA-76-4931	GBM	FEMALE	70		GABRA6		EGFR		CDKN2A	PTEN	10	7	6q
TCGA-76-4934	GBM	FEMALE	66			BRAF,EGFR,GABRA6,PDGFRA,PIK3CA			ATRX,CDKN2A,CHD8,MMP3,NF1,RB1,STAG2	PTEN,TP53	10,14	1,3,5,7,12,19
TCGA-76-4935	GBM	FEMALE	52			BRAF,EGFR,PDGFRA			ATRX,CDKN2A,RB1,STAG2,TCF12	PTEN	10,13	7
TCGA-76-6191	GBM	MALE	57			BRAF,LZTR1	EGFR		ATRX,CDKN2A,CHD8,STAG2,TCF12	PTEN	10,15	7
TCGA-76-6192	GBM	MALE	74			BRAF,EGFR			CDKN2A,PTEN,RB1		10	7
TCGA-76-6280	GBM	MALE	57			BRAF,EGFR,KRT15		PIK3R1	CDKN2A,PTEN		10,22	7,19,20
TCGA-76-6282	GBM	MALE	63			BRAF	EGFR		ATRX,CDKN2A,CHD8,PTEN,RB1,STAG2		10,14	7	6q,9p
TCGA-76-6283	GBM	FEMALE	71			BRAF,EGFR		TCF12	NF1	PTEN,RB1,TP53	4,10	1,7,20
TCGA-76-6285	GBM	FEMALE	64			BRAF,EGFR,PIK3CA			ATRX,CDKN2A,CHD8,NF1,PTEN,RB1,STAG2,TCF12,TP53		10,13,14	3,7	6q,18q
TCGA-76-6286	GBM	MALE	60		GABRA6,PIK3CA	BRAF,EGFR			ATRX,MMP3,STAG2,TCF12	PTEN,RB1	10,13,15	7	18q
TCGA-76-6656	GBM	MALE	66			BRAF	EGFR	PIK3R1	CDKN2A		10	19,20		7q
TCGA-76-6657	GBM	MALE	74			BRAF,EGFR		NF1,PIK3R1	CDKN2A	PTEN	10,22	7,20
TCGA-76-6660	GBM	MALE	73			BRAF,EGFR,KRT15	GLT8D2		ATRX,CDKN2A,NF1	PTEN,TP53	10	7	6q,9p	12q,19p
TCGA-76-6661	GBM	MALE	54			BRAF	EGFR		CDKN2A,MMP3,RB1	PTEN	10	7,19,20
TCGA-76-6662	GBM	MALE	58			BRAF,EGFR,KRT15		PIK3R1		PTEN,RB1,TP53	10	7
TCGA-76-6663	GBM	FEMALE	44			BRAF,EGFR		NF1,RB1,TP53	CDKN2A,PTEN		10	7,19
TCGA-76-6664	GBM	FEMALE	49			BRAF,EGFR		TP53	CDKN2A,CHD8,PTEN			7,20	9p,10q
TCGA-81-5910	GBM	MALE	64			BRAF	EGFR	STAG2	CDKN2A,MMP3	PTEN	10	7
TCGA-81-5911	GBM	MALE	33			BRAF	EGFR			PTEN,RB1	10	7,19
TCGA-87-5896	GBM	FEMALE	50		GLT8D2	BRAF,EGFR,LZTR1			CDKN2A,PTEN		10,22	7		19p
TCGA-OX-A56R	GBM	MALE	68			BRAF	EGFR		ATRX,CDKN2A,CHD8,STAG2	PTEN	6,10,14,22	7	9p
TCGA-RR-A6KA	GBM	FEMALE	72		PIK3CA	BRAF,EGFR,KRT15,PDGFRA			CDKN2A,PTEN			7,19,20	10p
TCGA-RR-A6KC	GBM	MALE	55		KRT15,PIK3CA	BRAF	EGFR		CDKN2A,PTEN		10	7,19,20
TCGA-BA-4074	HNSC	MALE	69	IV		MAPK1,RAC1		KMT2D,TP53	CDKN2A,NSD1,PIK3R1,RASA1,TGFBR2	PTEN	13	22	3p,4p,5q,8p,9p,10q,11q,18q	5p,7p
TCGA-BA-4076	HNSC	MALE	39	IV	SI	MAPK1,NFE2L2,PIK3CA,RAC1	MYC	EP300,KMT2D,NOTCH1,TP53	CASP8,CDKN2A,CUL3,CYLD,SMAD4				3p,4p,8p,9p,11q	3q,7p,18p
TCGA-BA-4078	HNSC	MALE	83	IV	RAC1	MAPK1,MYH9,PIK3CA		FAT1	HLA-B,KIF5B,PTEN,TGFBR2	CYLD	4,10,13	22	3p,5q,9p,11q	3q,5p,20p
TCGA-BA-5149	HNSC	MALE	47	IV		FLNA,MYC,RAC1	PIK3CA	KMT2D,NOTCH1	KDM6A,TP53			20	3p,4p,8p,9p,11q,17p	3q,7p,8q,9q
TCGA-BA-5151	HNSC	MALE	72	IV		ITGB1,MYC,PIK3CA		CASP8,CTCF,TP53					8p	3q
TCGA-BA-5153	HNSC	MALE	51	III		MAPK1,PIK3CA	MYH9	CYLD					19p	3q
TCGA-BA-5555	HNSC	MALE	54	IV		ITGB1,MAPK1,MYC,MYH9,PIK3CA		NSD1,TP53	CUL3,FBXW7,PIK3R1,PTEN,RASA1,RB1,TGFBR2		4,13,15	14,22	3p,5q,6q,9p,10q	1q,2p,5p,7p,8q,9q,12p,16p,18p
TCGA-BA-6868	HNSC	MALE	53	IV		MYC		FBXW7,NOTCH1,TP53	ARID2,CDKN2A,CTCF,CUL3,KIF5B,PIK3R1,RASA1,SMAD4			20	3p,8p,9p,10p,11q,17p,19p	3q,5p
TCGA-BA-6869	HNSC	MALE	62	III	SI	ITGB1,PIK3CA		CUL3,NSD1,TP53	PTEN,TGFBR2		13		3p	5p,18p
TCGA-BA-6871	HNSC	MALE	75	IV		KEAP1,MYC,PIK3CA		FAT1,KMT2D,MLL2	CASP8,CDKN2A,EP300,PIK3R1,TGFBR2,TP53		11,13,21	8	1p,3p,4p,9p,17p,18q	1q,12q
TCGA-BA-6872	HNSC	MALE	47	IV		FGFR3,FLNA,MYC,NFE2L2,RAC1		CDKN2A,TP53	KDM6A,KIF5B,PIK3R1,SMAD4		11	14,20	3p,8p,18q	3q,5p,8q,18p
TCGA-BA-6873	HNSC	MALE	28	IV		FGFR3,HRAS,MAPK1,MYC,PIK3CA,RHOA		EPHA2,NOTCH1	CUL3,KIF5B,SMAD4	CASP8	13	14	4q,5q,8p,10p,11q,18q	5p,8q,18p
TCGA-BA-7269	HNSC	MALE	61	III	KEAP1,NFE2L2	FGFR3,MYC		CDKN2A,FAT1,TP53	ARID2,KDM6A,KIF5B,MLL2,NSD1,PIK3R1,RASA1,RB1,SMAD4,TGFBR2		11,13,15	20,22	5q,8p,9p,10p,18q,19p	1q,3q,5p,8q
TCGA-BA-A4IG	HNSC	MALE	77	IV		MYC,NFE2L2,PIK3CA			CASP8,MLL2,PIK3R1,PTEN				5q,11p	3q,8q,18p
TCGA-BA-A4IH	HNSC	MALE	57	IV	FGFR3,MYH9	MYC,PIK3CA			PIK3R1		13		11q,17p	3q
TCGA-BA-A6D8	HNSC	MALE	59	IV	FLNA	NFE2L2,RAC1		HLA-B,NOTCH1	AJUBA,ARID2,CUL3,FAT1,FBXW7,KDM6A,KIF5B,MLL2,NSD1,PIK3R1,PTEN,RASA1,RB1,SMAD4,TGFBR2,TP53		13,18,21		1p,3p,4p,5q,8p,9p,10q,17p	3q,5p
TCGA-BA-A6DA	HNSC	FEMALE	41	IV	FLNA	MYC		EP300,NOTCH1,TP53	NSD1,PIK3R1,RASA1,RB1,TGFBR2	ARID2	13	9,14	11q,19p	8q
TCGA-BA-A6DE	HNSC	FEMALE	70	II		MYC,RAC1		NOTCH1,TP53	CDKN2A,PIK3R1,RASA1,SMAD4	KDM6A,NSD1	15		3p,5q,9p,10q,17p,18q
TCGA-BA-A6DJ	HNSC	MALE	62	IV	HRAS,MYH9,RAC1	MYC		FAT1,HLA-B	CASP8,CUL3	NOTCH1		9
TCGA-BA-A8YP	HNSC	MALE	50	IV		FLNA,MAPK1,MYC,NFE2L2	PIK3CA		CASP8,CDKN2A,CUL3,PIK3R1,TGFBR2	TP53	10,15		3p,4p,5q,8p,9p	3q,8q,12p
TCGA-BB-4223	HNSC	MALE	48	IV		FLNA,KEAP1	PIK3CA		HLA-A,HLA-B			8,12		3q,5p,18p
TCGA-BB-4224	HNSC	MALE	52	IV		MYC,PIK3CA,RAC1		TP53	ARID2,EP300,MLL2,NOTCH1,NSD1,PIK3R1,RASA1,RB1,SMAD4,TGFBR2				3p,4p,5q,8p,9p,18q	1q,3q,5p,7p,8q,9q,12p,18p,20p
TCGA-BB-4225	HNSC	MALE	73	IV		FGFR3,FLNA,HRAS,KEAP1,MYC		NOTCH1	HLA-A			8,12,17,20	6q	3q,16p,18p
TCGA-BB-4227	HNSC	MALE	66	IV		FLNA,PIK3CA,RAC1			CASP8,CDKN2A,CUL3,FBXW7,HLA-A,KDM6A,PIK3R1	TP53	13		3p,8p	1q,3q,5p,8q
TCGA-BB-4228	HNSC	MALE	50	III		MYC		FBXW7	CYLD,TGFBR2					8q
TCGA-BB-7870	HNSC	MALE	58	IV		MAPK1,MYC,RAC1		EP300,FBXW7,KMT2D,MLL2,PIK3R1	CDKN2A,CYLD,FAT1,KIF5B,NOTCH1,RASA1,TGFBR2	NSD1,TP53	11,13,15	8,22	3p,18q	18p
TCGA-BB-8601	HNSC	MALE	84	III		KEAP1,MAPK1,MYC,PIK3CA,RAC1		CUL3	CYLD,FAT1,KDM6A,NSD1,PIK3R1,PTEN,TGFBR2	FBXW7,RASA1,TP53	4,10,13,21		1p,3p,5q,9p,18q
TCGA-BB-A5HY	HNSC	MALE	64	IV		FLNA,HRAS,MYC,NFE2L2,PIK3CA		CDKN2A,TP53	CUL3,FBXW7,KIF5B,PIK3R1,RASA1,SMAD4		4,13,21	20	1p,3p,8p,9p,10p,11q,17p,18q,19p	8q
TCGA-BB-A5HZ	HNSC	MALE	65	IV		FLNA,MAPK1,MYC,MYH9		TP53	FAT1,FBXW7,PIK3R1,TGFBR2	NSD1	13,21		3p,4p,8p,11q	8q,18p
TCGA-BB-A6UM	HNSC	MALE	52	III		FLNA,PIK3CA		EP300,PTEN					11q	3q
TCGA-BB-A6UO	HNSC	FEMALE	61	IV		FLNA,MYC		EP300,FBXW7	KDM6A	SMAD4		14	3p,8p,11p,18q	8q,18p
TCGA-C9-A47Z	HNSC	FEMALE	72	III		FLNA,HRAS,MYC,PIK3CA		ARID2,TP53	PIK3R1,SMAD4		4,10,13,21		3p,5q,8p,18q,19p	8q,18p
TCGA-CN-4723	HNSC	MALE	67	IV	NFE2L2	HRAS,MYC	PIK3CA	CDKN2A,CYLD,HLA-B,PTEN,RASA1,TP53	CUL3,FAT1,KIF5B	SMAD4		14	3p,4p,9p,10p,18q	3q,8q
TCGA-CN-4725	HNSC	MALE	60	II		FLNA,MYC,PIK3CA			HLA-A,HLA-B,KDM6A,PIK3R1	TP53	13	7,9,12,14,16	3p,4q,5q,8p,17p,18q	1q,2p,3q,5p,8q,17q,18p,20q
TCGA-CN-4727	HNSC	MALE	56	IV	SI	FLNA,ITGB1,MYC,PIK3CA		TP53	CASP8,CDKN2A,CUL3,PIK3R1,RASA1,SMAD4	NSD1			5q,8p,9p,11q,18q	1q,3q,5p,7q,9q,12q
TCGA-CN-4730	HNSC	MALE	62	IV		PIK3CA,RAC1		FBXW7	EP300,PIK3R1,TGFBR2,TP53	NSD1	13,15	14,16,20	3p,4p,5q,9p,17p,18q	3q,5p,7p,18p
TCGA-CN-4731	HNSC	FEMALE	63	IV		MYC,PIK3CA,RAC1		FAT1,TGFBR2,TP53	CDKN2A,NSD1,PIK3R1,RASA1			8,20	3p,5q	5p
TCGA-CN-4735	HNSC	MALE	52	IV		PIK3CA		KMT2D,TP53	AJUBA,CDKN2A,HLA-A,NOTCH1,TGFBR2				3p,4p,9p,11q,17p,18q	1q
TCGA-CN-4737	HNSC	MALE	19	IV		FGFR3,FLNA,HRAS,MAPK1,MYC,MYH9,PIK3CA,RAC1				TP53		12,16,20,22	3p,4q,5q,9p,10p,18q	3q,5p,7p,8q,17q
TCGA-CN-4741	HNSC	MALE	75	IV			PIK3CA	KMT2D				20		3q,9q
TCGA-CN-5356	HNSC	MALE	56	III		FLNA,ITGB1,MAPK1,MYC,MYH9,PIK3CA		FAT1,NSD1	CDKN2A,CYLD		4,11,13,18		1p,3p,5q,6q,9p,10q,19p	3q
TCGA-CN-5358	HNSC	MALE	60	II		PIK3CA		TP53
TCGA-CN-5365	HNSC	MALE	38	IV		MYC,RAC1	PIK3CA	TP53	CDKN2A		11		3p,8p	8q
TCGA-CN-5367	HNSC	FEMALE	60	IV		FLNA,MAPK1,MYC,MYH9,PIK3CA,RAC1		TP53	CDKN2A,KIF5B,SMAD4			14	3p,8p,9p,11q,18q	1q,3q,8q
TCGA-CN-5374	HNSC	FEMALE	56	IV		PIK3CA		CYLD	KIF5B		10,11,13,21	20	4p,8p,17p,19p	1q,2p,3q
TCGA-CN-6010	HNSC	MALE	53	IV	KEAP1	FLNA,MAPK1,MYC,MYH9,NFE2L2,PIK3CA			RASA1,TP53		13,18,21	22	3p,4p,5q	1q,5p
TCGA-CN-6011	HNSC	MALE	57	IV		PIK3CA		KMT2D,TP53	CDKN2A,CUL3,PIK3R1,RASA1,SMAD4		4,13		3p,8p,10p,11q	5p,7p,20q
TCGA-CN-6012	HNSC	MALE	66	IV	KEAP1	FLNA,MYC,MYH9,NFE2L2,PIK3CA		CDKN2A,TP53	CUL3,PIK3R1,PTEN,RASA1,SMAD4,TGFBR2	FAT1	4,10,11,13,21		1p,3p,5q,6q,8p	3q
TCGA-CN-6013	HNSC	MALE	56	IV		FLNA,MYC,RAC1	PIK3CA	CDKN2A,TP53				20	3p,8p,11q	1q,3q,7p,8q,16p
TCGA-CN-6021	HNSC	FEMALE	63	III		FGFR3,KEAP1,NFE2L2	PIK3CA	TP53	PTEN,RASA1,TGFBR2		4,11,13,15,21		1p,3p,9p	3q,9q
TCGA-CN-6024	HNSC	MALE	66	IV		KEAP1,MAPK1,MYC,MYH9,NFE2L2	PIK3CA	FAT1,TP53	CUL3,HLA-A,HLA-B,PIK3R1,PTEN,RASA1,RB1,SMAD4,TGFBR2		13,15	7,22	1p,3p,4p,5q,8p,18q	8q,12p,20p
TCGA-CN-6988	HNSC	MALE	47	IV	SI	MYC,NFE2L2,PIK3CA,RAC1			KIF5B,NSD1,PIK3R1,SMAD4,TGFBR2	TP53	13	20	5q,6q,9p,10p,11p,17p,18q	2p,3q,5p,7p,8q,12p,17q,18p
TCGA-CN-6992	HNSC	MALE	61	IV		MYC,PIK3CA		TP53	PIK3R1,TGFBR2	FBXW7			1p,3p,4p,5q,8p,9p,11q	2p,5p
TCGA-CN-6994	HNSC	MALE	67	IV		HRAS,MAPK1,MYC,MYH9,NFE2L2	PIK3CA		CUL3,SMAD4		4,13,18,21	8,22	1p,3p,5q,6q,11q,19p	3q,5p,12p,20q
TCGA-CN-6995	HNSC	MALE	78	IV		HRAS,MYC,PIK3CA,RAC1		TP53	EP300,FBXW7,PIK3R1,SMAD4,TGFBR2		4,18		1p,3p,5q,8p,11q,19p	2p,7p,8q
TCGA-CN-6997	HNSC	MALE	66	IV		MYC,PIK3CA,RAC1		CDKN2A,KMT2D,TP53	CUL3,HLA-A,HLA-B,KDM6A,RASA1		4,21		1p,3p,5q,8p,9p	5p,7p
TCGA-CN-6998	HNSC	MALE	53	IV	RHOA,SI	MYC	PIK3CA	AJUBA,CDKN2A,TP53			4,10,11,13,15,18,21		3p	3q,8q
TCGA-CN-A497	HNSC	MALE	63	III		PIK3CA		CUL3,NSD1,TP53	CDKN2A,CYLD,FBXW7,SMAD4,TGFBR2		4,13		3p,8p,9p,18q	3q,16p,18p
TCGA-CN-A498	HNSC	FEMALE	61	III		MYC,MYH9	PIK3CA	FBXW7,TP53	CDKN2A,NOTCH1				3p,8p,11q	1q,5p
TCGA-CN-A499	HNSC	FEMALE	60	II		HRAS,MYC,PIK3CA,RAC1		RB1	PTEN,SMAD4		4,13,15,18,21	9,14	5q,11q	3q
TCGA-CN-A49A	HNSC	MALE	60	IV		MYC,MYH9	PIK3CA	FAT1,TP53	CDKN2A,KDM6A,TGFBR2		13	7,22	3p,8p,10q,11q,17p	8q,9q,12p,16p
TCGA-CN-A49B	HNSC	MALE	71	III		FLNA,MYC,PIK3CA,RAC1		TP53	CUL3,KDM6A,SMAD4,TGFBR2		21		3p,8p,11q	3q,7p,12p
TCGA-CN-A49C	HNSC	MALE	67	IV		PIK3CA			TGFBR2		11,13			3q
TCGA-CN-A63T	HNSC	MALE	60	IV		ITGB1,KEAP1,MYC,MYH9,NFE2L2,PIK3CA		EPHA2,NSD1	PIK3R1,RASA1,SMAD4	TP53	4,13,15,21	8	1p,3p,11q,17p,18q	9q,18p
TCGA-CN-A63U	HNSC	MALE	50	IV		MYC,PIK3CA			CTCF,CYLD,KDM6A,NOTCH1,PIK3R1,PTEN,RASA1,SMAD4,TGFBR2	NSD1			3p,4p,5q,9p,10q,11p,18q	18p
TCGA-CN-A63W	HNSC	FEMALE	48	IV		MYC,NFE2L2,RAC1		NOTCH1	CDKN2A,CUL3,KDM6A,KIF5B,PIK3R1,RASA1,SMAD4	NSD1,TP53			3p,5q,9p,10p,18q	5p,18p
TCGA-CN-A641	HNSC	MALE	47	IV	SI	KEAP1,PIK3CA,RAC1			PIK3R1,SMAD4,TGFBR2	NSD1,TP53		7	3p,4p,6q,9p,18q	18p
TCGA-CN-A642	HNSC	MALE	57	IV	HRAS	MYC		CASP8,HLA-B				9		8q
TCGA-CN-A6UY	HNSC	MALE	57	IV					CTCF,TGFBR2	CYLD	15		11q	5p,18p
TCGA-CN-A6V3	HNSC	MALE	61	IV	RHOA	MYC,PIK3CA		CDKN2A,TP53					3p,4p	3q,5p,9q,20q
TCGA-CN-A6V6	HNSC	MALE	59	IV		FLNA,KEAP1,PIK3CA		EP300,KMT2D,MLL2	PTEN,RB1			9,12	11q	1q,3q,16p
TCGA-CN-A6V7	HNSC	MALE	40	IV	FGFR3	KEAP1,PIK3CA			FAT1,HLA-A,HLA-B,PTEN	FBXW7	13		4q,6q,11q	3q
TCGA-CQ-5323	HNSC	MALE	82	I		HRAS,KEAP1,PIK3CA		KMT2D	CASP8,CUL3		21		4p,10p,11q	3q,9q
TCGA-CQ-5324	HNSC	MALE	59	III	HRAS,NFE2L2	MYC		CASP8,HLA-B	CDKN2A
TCGA-CQ-5329	HNSC	FEMALE	46	II		FLNA,HRAS,MYC,PIK3CA,RAC1			EP300,FAT1	NOTCH1		16,20		2p,3q,7p,8q,12p
TCGA-CQ-5330	HNSC	FEMALE	69	IV		MYC			FBXW7	TP53	13	9,14,20	3p,8p,19p	5p,8q
TCGA-CQ-5332	HNSC	MALE	87	III		MAPK1,MYC,NFE2L2,PIK3CA		FBXW7,TP53	CDKN2A,CUL3,HLA-A,HLA-B,KDM6A,MLL2,PIK3R1,RASA1,TGFBR2		11,15,21		1p,3p,5q,8p,9p,10q,18q	12p,18p
TCGA-CQ-6223	HNSC	MALE	69	II		MAPK1,MYC,MYH9,PIK3CA	RAC1		SMAD4	TP53	18,21		3p,17p,19p	3q
TCGA-CQ-6225	HNSC	MALE	65	III		MAPK1,MYC,NFE2L2,PIK3CA,RAC1		KMT2D,TP53	FAT1,FBXW7,KIF5B,PIK3R1,PTEN,RASA1,SMAD4,TGFBR2		21	7,20,22	1p,3p,5q,8p,9p,10p,17p,18q,19p	1q,2p,3q,5p,8q,17q,18p
TCGA-CQ-6228	HNSC	FEMALE	71	IV		MYC,NFE2L2,PIK3CA		CTCF	FBXW7,MLL2,PTEN,TGFBR2	TP53			3p,8p,9p,11q,17p,18q	3q,8q
TCGA-CQ-7065	HNSC	MALE	40	II		HRAS,MYC,PIK3CA		TP53	EP300,NOTCH1,NSD1,PIK3R1,RASA1,RB1,SMAD4,TGFBR2		21		3p,5q,8p,9p,18q	3q,8q
TCGA-CQ-7068	HNSC	FEMALE	80	II	HRAS	MYC,RAC1		CASP8	CDKN2A			8,9		7p
TCGA-CQ-7071	HNSC	FEMALE	76	III	FLNA,HRAS			CASP8,HLA-B,NOTCH1,RB1,TGFBR2	CDKN2A
TCGA-CQ-A4C9	HNSC	MALE	56	III		MYC,MYH9,NFE2L2,RAC1		TP53	CDKN2A,FBXW7,PIK3R1,RASA1,TGFBR2		21	7,8	3p,4q,5q,6q,17p,19p	1q,2p,3q,18p,20p
TCGA-CQ-A4CD	HNSC	MALE	69	IV		FLNA,MYC		FAT1,TP53	CYLD,RB1			9	3p,4p	1q,5p,8q
TCGA-CQ-A4CG	HNSC	FEMALE	78	III	NFE2L2,SI	FLNA,MYC	HRAS,PIK3CA	FAT1,FBXW7	NOTCH1,SMAD4			8,14	18q	3q,9q,18p,20q
TCGA-CQ-A4CI	HNSC	MALE	73	III		MYC,NFE2L2,PIK3CA			CUL3,FBXW7,KIF5B,PIK3R1,RASA1,SMAD4,TGFBR2	FAT1	4,21		1p,3p,5q,11p	20p
TCGA-CR-5243	HNSC	MALE	51	IV			PIK3CA	KMT2D,NOTCH1	TGFBR2				3p,8p	3q,5p,12p,20p
TCGA-CR-5247	HNSC	MALE	48	III		FGFR3,FLNA,ITGB1,MYC,NFE2L2,PIK3CA		CDKN2A,NSD1	KDM6A,PIK3R1,RASA1,TGFBR2		21	12,16,17,20	3p,5q,8p,9p,11p	2p,8q,18p
TCGA-CR-5249	HNSC	FEMALE	35	II		FLNA	PIK3CA						11q
TCGA-CR-5250	HNSC	MALE	71	II	RAC1				TGFBR2
TCGA-CR-6467	HNSC	MALE	59	III		KEAP1,MYC		HLA-A				8,9,12,20		3q,5p,18p
TCGA-CR-6471	HNSC	MALE	58	IV	PIK3CA	MAPK1,MYC,MYH9						22	8p	5p,8q
TCGA-CR-6472	HNSC	MALE	59	IV			PIK3CA		CASP8,FAT1,FBXW7,HLA-A,HLA-B,TP53		4,13		17p	1q
TCGA-CR-6473	HNSC	MALE	68	IV		FGFR3,MYC,PIK3CA		KMT2D	CYLD,FBXW7,TGFBR2					3q,5p,8q
TCGA-CR-6480	HNSC	MALE	53	IV		PIK3CA			PTEN,SMAD4,TGFBR2					3q
TCGA-CR-6491	HNSC	MALE	60	IV		MYC,PIK3CA		TP53	CDKN2A,PIK3R1,RASA1,SMAD4				3p,6q,9p
TCGA-CR-6493	HNSC	MALE	69	IV		FLNA,MAPK1,MYC		AJUBA,CYLD,TP53	ARID2,CUL3,KDM6A,PIK3R1,SMAD4				3p,5q,18q	5p,8q,18p,20q
TCGA-CR-7364	HNSC	MALE	66	III	SI	RAC1			CDKN2A,NOTCH1,PIK3R1	NSD1,TP53	13		3p,5q,8p,9p,17p,19p	7p,12p,18p
TCGA-CR-7365	HNSC	MALE	60	IV		HRAS,MAPK1,MYC,MYH9,NFE2L2,PIK3CA,RAC1		NOTCH1,TP53	CDKN2A,PIK3R1	RASA1,SMAD4	4,10,21	20	1p,3p,5q,6q,9p,18q,19p	3q,7p,8q,18p
TCGA-CR-7368	HNSC	MALE	54	IV		PIK3CA		TP53	PIK3R1,TGFBR2				3p,5q,9p	3q,5p,9q
TCGA-CR-7369	HNSC	MALE	59	IV		MYC,MYH9,PIK3CA		PTEN	PIK3R1,RASA1,TGFBR2		10,21		3p,4p,5q,8p,11q	3q,5p,8q
TCGA-CR-7370	HNSC	FEMALE	72	II	SI	FGFR3,HRAS,KEAP1,MAPK1,MYC,MYH9,NFE2L2,PIK3CA		RB1	CYLD,HLA-A,HLA-B,SMAD4,TGFBR2	FAT1	4,10	7,8,14,17	1p,3p,5q	1q,16p,18p,20p
TCGA-CR-7373	HNSC	MALE	66	IV		HRAS,MYC		HLA-A,TP53	CUL3,SMAD4		4,10,18,21		3p,6q,8p,19p	9q
TCGA-CR-7374	HNSC	FEMALE	67	II	FLNA	MYC,NFE2L2	PIK3CA	FAT1,PTEN,TP53	CDKN2A,RB1		4		1p,8p,9p
TCGA-CR-7380	HNSC	MALE	58	IV	ITGB1	FLNA,HRAS,MYC,NFE2L2,PIK3CA,RAC1		CDKN2A,TP53	CUL3,KDM6A			14	3p,5q,8p,11q,19p	7p
TCGA-CR-7385	HNSC	MALE	42	IV		PIK3CA					13		11p	3q
TCGA-CR-7390	HNSC	MALE	67	IV		FLNA,MAPK1,MYC,MYH9,NFE2L2,PIK3CA,RAC1		FAT1,NOTCH1	FBXW7,KDM6A,PIK3R1	TP53		14,22	3p,4p,5q,9p,17p	1q,2p,3q,7p,12p,17q,18p
TCGA-CR-7398	HNSC	FEMALE	53	II		RAC1		FBXW7,RB1,TP53	CYLD,PIK3R1,RASA1,TGFBR2	FAT1,NSD1	4		3p,5q,9p,17p	2p,5p,7p,12p,16p
TCGA-CR-7399	HNSC	FEMALE	60	IV	SI	FLNA,ITGB1,MYC	PIK3CA	TP53	CASP8,CDKN2A,FBXW7,RASA1		11,13		5q,6q,18q,19p	5p,8q,12p,17q,18p,20p
TCGA-CR-7402	HNSC	MALE	68	III	SI	PIK3CA		KMT2D,NSD1,TP53	CASP8,CUL3	CYLD,RB1,TGFBR2	13,15		3p	3q,16p,18p
TCGA-CV-5430	HNSC	MALE	61	IV		FGFR3,MYC,MYH9,NFE2L2,PIK3CA,RAC1		FAT1	CDKN2A,TGFBR2		13,15,18		1p,3p,5q,6q,8p,9p,10q,19p	3q,8q
TCGA-CV-5432	HNSC	MALE	68	III		FLNA,KEAP1,MAPK1,MYC,MYH9,NFE2L2,PIK3CA		CDKN2A	FBXW7,HLA-A,HLA-B,NSD1,PIK3R1,PTEN,TGFBR2		4	14,17,22	1p,3p,5q,8p,10q,11q	3q,7q,8q,9q,12p,18p,20q
TCGA-CV-5434	HNSC	MALE	60	IV	KEAP1	FLNA,MAPK1,MYC,MYH9,NFE2L2,PIK3CA		FAT1,TP53	CDKN2A,CUL3,PIK3R1,PTEN		4,13	9,12	1p,3p,5q,6q,8p,10q	1q,7q,18p,20p
TCGA-CV-5435	HNSC	MALE	57	IV		FLNA,MYC	PIK3CA	CUL3,TP53	KDM6A,PTEN,RASA1,TGFBR2	AJUBA	4,10,15,18	20	3p,5q,9p,19p	3q,5p,8q
TCGA-CV-5436	HNSC	MALE	65	IV		MYC,NFE2L2,PIK3CA,RAC1		TP53	CASP8,CUL3,PTEN,SMAD4			20	3p,4p,9p	3q,8q,9q
TCGA-CV-5439	HNSC	MALE	62	IV		FLNA,PIK3CA,RAC1			FAT1,FBXW7,PIK3R1,RASA1,SMAD4,TGFBR2	TP53	21	7,14,16	1p,3p,4q,17p,18q,19p	5p,9q,18p
TCGA-CV-5440	HNSC	MALE	52	IV		HRAS,KEAP1,MYC,NFE2L2,PIK3CA			CUL3,RASA1,TGFBR2		4	9,14,17	1p,3p,5q,11q,18q	1q,2p,3q,5p,7p,8q,12p,18p
TCGA-CV-5441	HNSC	MALE	58	IV		ITGB1,MYC		KMT2D,NOTCH1	CYLD,PIK3R1,SMAD4	KDM6A,NSD1	13		5q,8p,11q,18q	8q,18p
TCGA-CV-5442	HNSC	FEMALE	76	IV	FGFR3,MAPK1	FLNA,KEAP1,MYC,RAC1,RHOA	PIK3CA					7,8,9,20		1q,3q,5p
TCGA-CV-5443	HNSC	MALE	63	III					FAT1
TCGA-CV-5970	HNSC	MALE	59	IV		FLNA,MAPK1,MYC,MYH9,PIK3CA		TP53	CDKN2A,KDM6A,PIK3R1,SMAD4			14,22	3p,11q,17p,18q	3q,5p,9q,17q,20p
TCGA-CV-5971	HNSC	MALE	60	IV	MAPK1			NOTCH1
TCGA-CV-5973	HNSC	FEMALE	62	III		FGFR3,MAPK1		CDKN2A,HLA-B,TP53	CASP8,CUL3,EP300,FAT1,KIF5B,NSD1,PIK3R1,RASA1,SMAD4,TGFBR2	NOTCH1		14	3p,5q,8p,9p	3q,18p,20p
TCGA-CV-5976	HNSC	MALE	50	IV		FGFR3,FLNA,MYC		ARID2,CDKN2A,FAT1,HLA-A,TP53	FBXW7,KDM6A,PIK3R1,SMAD4				3p,8p,9p,18q	8q
TCGA-CV-5977	HNSC	MALE	66	IV		FGFR3,HRAS,KEAP1,MYC,PIK3CA		TP53	CUL3,EP300,KDM6A,PIK3R1,SMAD4		10,13,15,21	9,14	3p,5q,8p,11q,18q	3q,8q,18p
TCGA-CV-5979	HNSC	MALE	26	IV		MYC		TP53	NSD1,PIK3R1,SMAD4		21		3p,5q,9p,18q	1q,18p
TCGA-CV-6003	HNSC	FEMALE	50	III		FGFR3,HRAS,MYC,MYH9	ITGB1	CDKN2A,TP53	ARID2,CUL3,FBXW7,MLL2,PIK3R1,RASA1,SMAD4		18,21	8,14	1p,3p,4q,5q,9p,19p	3q,12p
TCGA-CV-6433	HNSC	MALE	57	II		FLNA,HRAS,PIK3CA			CASP8,CUL3			8,9	11q	3q,18p
TCGA-CV-6441	HNSC	MALE	60	III				KMT2D,NSD1	CDKN2A,FBXW7,NOTCH1,TGFBR2,TP53	FAT1	11,15		3p,6q,9p,17p,18q,19p	5p,18p
TCGA-CV-6933	HNSC	MALE	53	III		FLNA,KEAP1,MYC,MYH9,NFE2L2,PIK3CA			CUL3,FBXW7,PIK3R1,SMAD4,TGFBR2	TP53	18	16,17,20	3p,4p,5q,8p,9p,11p	1q,2p,3q,5p,7p,9q,12p
TCGA-CV-6935	HNSC	MALE	67	IV		FLNA,MYC,RAC1	NFE2L2,PIK3CA	TP53	FBXW7,SMAD4,TGFBR2		4		1p,3p,8p,11q,18q	1q,3q,18p
TCGA-CV-6936	HNSC	MALE	68	IV		FLNA,MYC,PIK3CA		TP53	CDKN2A,KIF5B,TGFBR2	FAT1			10p,11q	1q,3q,5p,7p,8q,20q
TCGA-CV-6940	HNSC	FEMALE	80	III		FLNA,MAPK1,MYC,MYH9,PIK3CA	NFE2L2		CDKN2A,HLA-A,HLA-B,KDM6A,TGFBR2		10,11,13,15	22	1p,3p,4p,5q,8p,18q,19p	3q,8q
TCGA-CV-6941	HNSC	MALE	51	III	FGFR3	MAPK1,MYC,MYH9,NFE2L2,PIK3CA		CDKN2A,NSD1	CASP8,CUL3,KIF5B,TGFBR2		13,21	14,17,22	3p,4p	2p,5p,8q,16p,18p
TCGA-CV-6945	HNSC	MALE	41	IV		FGFR3,FLNA,MYC,NFE2L2,RAC1	PIK3CA	TP53	CASP8,CUL3,EP300,NOTCH1,PTEN,SMAD4		11	7,8,14,16,17,20	3p,9p,18q,19p	3q,5p,12p,18p
TCGA-CV-6948	HNSC	FEMALE	79	IV			MYC,PIK3CA	TP53	CDKN2A,EPHA2,MLL2,PIK3R1,RASA1,SMAD4,TGFBR2	FBXW7	15		1p,3p,4p,8p,9p,11p,18q	3q,8q,20p
TCGA-CV-6950	HNSC	MALE	64	IV		HRAS,MAPK1,MYC,MYH9,NFE2L2,PIK3CA		KMT2D,TP53	NSD1,PIK3R1,RB1		10	7,14,17,22	3p,4p,5q,19p	2p,8q,18p
TCGA-CV-6951	HNSC	MALE	57	IV	MYH9	FLNA,MYC,PIK3CA,RAC1	NFE2L2	CDKN2A	KDM6A,PIK3R1,TGFBR2			7,17	3p,4p,5q	1q,3q,8q,18p,20q
TCGA-CV-6952	HNSC	FEMALE	65	IV		MYC	PIK3CA	FAT1,TP53	CDKN2A			9	3p,8p	8q
TCGA-CV-6954	HNSC	MALE	59	IV		FGFR3,MYC,RAC1		TGFBR2	FAT1,PIK3R1,RASA1,SMAD4		15	14,20	3p,4q,5q,6q,8p,10p,18q	3q,5p,7p
TCGA-CV-6955	HNSC	FEMALE	74	II	NFE2L2,PIK3CA	MYH9		FAT1,NOTCH1	CDKN2A,SMAD4	TGFBR2
TCGA-CV-6956	HNSC	MALE	67	III	PIK3CA	MYC		FAT1,TP53	KDM6A,PIK3R1,RASA1,TGFBR2	NSD1	4,21	20	3p,5q,8p,19p	5p
TCGA-CV-6959	HNSC	MALE	48	III		FLNA,HRAS,MYC,PIK3CA		CDKN2A,FAT1,NOTCH1,TP53	KDM6A	RASA1	21	12,20	3p,5q,8p	3q,5p,8q
TCGA-CV-6960	HNSC	MALE	49	III	PIK3CA,SI			CUL3,TP53	HLA-A,HLA-B,MLL2,PIK3R1,PTEN,RASA1,SMAD4,TGFBR2	NSD1			3p,5q,8p,9p,18q	20q
TCGA-CV-6961	HNSC	MALE	61	II		PIK3CA		ARID2,NSD1	PTEN,SMAD4,TP53	TGFBR2	10		3p,17p	3q,5p
TCGA-CV-6962	HNSC	MALE	65	IV		MYC,NFE2L2,PIK3CA			CASP8,CYLD,FBXW7,HLA-A,HLA-B,PIK3R1,PTEN,RASA1,TGFBR2		4,10,13,21	7,9,17,20	1p,3p,8p	1q,2p,3q,8q,12p,18p
TCGA-CV-7090	HNSC	MALE	39	II		FGFR3,HRAS,MAPK1,MYC,MYH9,PIK3CA		CDKN2A,TP53	PIK3R1,SMAD4		10,21	7,14,20,22	5q,8p,18q	3q,5p,8q
TCGA-CV-7091	HNSC	MALE	54	I		FLNA,ITGB1,KEAP1,MYC,NFE2L2,PIK3CA,RAC1		FAT1,TP53	NSD1,SMAD4		13,21	16	3p,4p,5q,6q,9p,11p,18q	2p,3q,5p,7p,12p
TCGA-CV-7095	HNSC	FEMALE	87	II		FLNA,MYC,NFE2L2		EP300,FAT1,FBXW7	CUL3,PIK3R1,RASA1,TGFBR2	TP53		14	3p,5q,8p,11q	5p,8q
TCGA-CV-7097	HNSC	MALE	53	II		MYC,NFE2L2			CASP8,CDKN2A,CUL3	SMAD4			11q,18q
TCGA-CV-7099	HNSC	FEMALE	85	II	NFE2L2	MYC		AJUBA,CASP8,CDKN2A,FAT1,HLA-B,TP53			13	9	3p
TCGA-CV-7100	HNSC	MALE	66	III		PIK3CA		EP300	KIF5B		13		3p,8p,10p,19p	3q,9q
TCGA-CV-7101	HNSC	MALE	80	II		FLNA,MYH9,PIK3CA,RAC1		CDKN2A	PIK3R1	TP53	4,21	7,14	1p,3p,5q,6q,9p,18q	1q,2p,3q,5p,9q,18p
TCGA-CV-7102	HNSC	FEMALE	76	IV	RHOA	FGFR3,FLNA,MAPK1,MYC,MYH9,PIK3CA		CTCF	CDKN2A	TP53	11	22	3p,8p,10p,17p	1q,3q,5p,8q,12p,17q,18p
TCGA-CV-7103	HNSC	MALE	49	IV		NFE2L2,PIK3CA		FAT1,TP53	CASP8,HLA-A,HLA-B,KDM6A,RASA1		13,21		3p,4q,5q	3q,5p,12p
TCGA-CV-7104	HNSC	FEMALE	61	IV		FGFR3,HRAS,KEAP1,MYC,PIK3CA		EPHA2,TP53	CDKN2A,RASA1,SMAD4		13,15		3p,4q,8p,18q	3q,5p,8q
TCGA-CV-7177	HNSC	FEMALE	82	II	NFE2L2		PIK3CA	KDM6A,TP53	CDKN2A,FBXW7,HLA-A,HLA-B,PIK3R1,RASA1	AJUBA	13	7,20	3p,5q,9p	1q,9q,12p
TCGA-CV-7178	HNSC	FEMALE	64	IV		FLNA,MYC,MYH9,NFE2L2,PIK3CA,RAC1		CDKN2A,TP53	FBXW7,KIF5B		4,10,11,18,21	14	1p,3p,5q,6q,8p,17p,19p	1q,5p,7q,8q
TCGA-CV-7183	HNSC	MALE	53	II	HRAS	MYC		FAT1,KMT2D
TCGA-CV-7235	HNSC	MALE	67	II		FLNA,KEAP1,MYC,NFE2L2			CDKN2A,KDM6A,PIK3R1,RASA1		11,13,21		4p,6q,8p,9p,18q	2p,8q,9q
TCGA-CV-7243	HNSC	MALE	50	III		FLNA,MYC,PIK3CA		CDKN2A,TP53	KDM6A,NOTCH1,PIK3R1,SMAD4,TGFBR2	RASA1		12,14,16,20	3p,5q,9p,10p,18q	1q,2p,3q,7p,8q,18p
TCGA-CV-7245	HNSC	MALE	62	IV		FLNA,MAPK1,MYC,MYH9,NFE2L2,PIK3CA		CDKN2A,TP53	KDM6A,PIK3R1,SMAD4	NSD1	13,21	7,12,14,20,22	3p,4p,5q,9p,10p,17p,18q	3q,5p,8q,9q
TCGA-CV-7247	HNSC	MALE	55	III		FLNA,HRAS,KEAP1,MYC,NFE2L2,PIK3CA,RAC1		TP53	HLA-A,HLA-B,SMAD4		4,21		3p,6q,8p,10p,11q,18q	3q,7p,8q,9q,12p,17q,18p
TCGA-CV-7250	HNSC	MALE	64	IV	FLNA,HRAS,SI	MAPK1,MYH9,NFE2L2	PIK3CA	FAT1,NSD1						1q,2p,3q,17q
TCGA-CV-7253	HNSC	MALE	58	IV		PIK3CA		CTCF,NSD1	CASP8,SMAD4,TGFBR2	TP53			3p,6q,11p,17p,18q	3q,18p
TCGA-CV-7255	HNSC	FEMALE	32	IV		FGFR3,FLNA,HRAS,MYC,PIK3CA,RAC1		TP53	PIK3R1,SMAD4		10,13,21		3p,4q,5q,8p,9p,17p,18q,19p	7p,8q,16p,20q
TCGA-CV-7261	HNSC	MALE	57	IV		KEAP1,MYH9,NFE2L2	PIK3CA	KMT2D,MLL2	CDKN2A,CUL3,FBXW7,TGFBR2		21	12,22	1p,3p,4p,5q	1q,2p,3q,7q,9q
TCGA-CV-7263	HNSC	MALE	64	II		FGFR3,KEAP1,MAPK1,MYC,MYH9,NFE2L2,PIK3CA,RAC1		FAT1	PIK3R1,TGFBR2	TP53	10,11,13,15,18,21	8,20	3p,5q,6q,17p	3q
TCGA-CV-7406	HNSC	MALE	49	II		ITGB1	PIK3CA		CASP8,PTEN		13		10q,17p	3q
TCGA-CV-7407	HNSC	FEMALE	67	II		FLNA,MAPK1,MYC,MYH9,NFE2L2,PIK3CA		TP53	CUL3,RASA1,SMAD4,TGFBR2		4,10,15,18,21		1p,3p,6q,8p,11p,17p	1q,2p,8q
TCGA-CV-7414	HNSC	MALE	78	IV	SI	PIK3CA		CDKN2A,RASA1	CYLD,PTEN,TGFBR2	FAT1			3p,5q,8p,11q	3q,8q
TCGA-CV-7415	HNSC	MALE	60	IV		FLNA,ITGB1,MYC,MYH9,PIK3CA,RAC1		TP53	CDKN2A,KDM6A,SMAD4		11,13		3p,4p,5q,6q,8p,9p,10q,17p,18q,19p	8q,9q
TCGA-CV-7416	HNSC	FEMALE	29	IV		FGFR3,MAPK1,MYC,PIK3CA		TP53	CUL3,PIK3R1		10,21	14	3p,4q,5q,6q,8p,11p,19p	5p,8q,20p
TCGA-CV-7418	HNSC	MALE	62	IV		MYC,NFE2L2,PIK3CA		AJUBA,TP53	CASP8,CDKN2A,FBXW7,HLA-A,PIK3R1,RASA1,TGFBR2	CUL3	4,10,13		1p,3p,11q	12p
TCGA-CV-7421	HNSC	MALE	76	IV		ITGB1,MAPK1,MYC,MYH9,PIK3CA		TP53	CASP8,CUL3,NOTCH1,NSD1,RASA1		11,13		3p,5q,8p,9p	1q,2p,3q,5p,7q,8q,12p,17q,20q
TCGA-CV-7423	HNSC	MALE	65	II	SI	MAPK1,MYC,NFE2L2,PIK3CA,RAC1			SMAD4	TP53	18,21	16,20	3p,4p,8p,9p,17p	1q,5p,7p,8q
TCGA-CV-7424	HNSC	MALE	67	IV	SI	FGFR3,FLNA,HRAS,MYC,MYH9,RAC1	NFE2L2,PIK3CA	AJUBA,CDKN2A	KIF5B,PIK3R1,RASA1,TGFBR2	TP53	10,18	22	1p,3p,5q,17p	1q,2p,3q,5p,7p,8q,17q
TCGA-CV-7427	HNSC	FEMALE	73	II	RAC1	MYC		EP300,FAT1,NSD1	CDKN2A					8q,9q,12q
TCGA-CV-7429	HNSC	MALE	55	IV		HRAS,MYH9	NFE2L2		CDKN2A,KDM6A,PIK3R1,SMAD4		18	9
TCGA-CV-7430	HNSC	MALE	56	IV	SI	PIK3CA		TP53	CDKN2A,HLA-A,HLA-B,PIK3R1,SMAD4,TGFBR2				3p,4p,9p,11p,18q	3q,9q,12p
TCGA-CV-7432	HNSC	MALE	79	II		FLNA		TP53	ARID2,KDM6A,PIK3R1,SMAD4,TGFBR2	AJUBA	10,15,18,21		3p,4p,9p	9q
TCGA-CV-7434	HNSC	MALE	64	IV		MYC,MYH9,PIK3CA		KMT2D,TP53	CDKN2A,KIF5B,SMAD4			9,14	3p,8p,10p	3q,8q,18p
TCGA-CV-7435	HNSC	FEMALE	57	IV		ITGB1,MAPK1,MYC,MYH9,NFE2L2,PIK3CA		FAT1,KMT2D,MLL2,TP53	CDKN2A,NSD1		13	16,22	3p,4p,9p,17p	1q,2p,3q,7p,12p,17q,18p
TCGA-CV-7437	HNSC	MALE	77	II		FLNA,MYC,PIK3CA,RAC1	MYH9,NFE2L2	FAT1,KMT2D,TP53	FBXW7,KDM6A		4,10,15,21		1p,3p,6q,8p,9p,11q,17p,18q,19p	5p,8q,12p
TCGA-CV-7438	HNSC	FEMALE	87	I	PIK3CA	FLNA,MYC,MYH9		EPHA2,TP53	CDKN2A,FAT1,SMAD4					8q
TCGA-CV-7440	HNSC	MALE	38	II		MAPK1,MYC,MYH9		NSD1	CDKN2A,CUL3,PIK3R1,SMAD4		21	12,14	18q,19p	1q,7p,8q,18p
TCGA-CV-A45Q	HNSC	FEMALE	69	IV	MYH9	FLNA,MYC			CDKN2A	FAT1,KDM6A		14		9q
TCGA-CV-A45R	HNSC	MALE	46	III	PIK3CA	FGFR3,MYC		CDKN2A,FAT1,FBXW7,TP53	CASP8,NSD1		15	17,20	3p,5q,11p	1q,3q,5p,8q,12q
TCGA-CV-A45U	HNSC	MALE	59	IV		MYC,PIK3CA,RAC1		TP53	CDKN2A,PIK3R1,SMAD4,TGFBR2		15,18	14,20	3p,6q,8p,19p	3q,5p,7p,8q,12p
TCGA-CV-A45Y	HNSC	MALE	61	IV		MAPK1,MYC,MYH9		TP53	CDKN2A,RB1,SMAD4			22		8q
TCGA-CV-A463	HNSC	FEMALE	82	IV	MYH9,SI	FLNA,RAC1		AJUBA,CASP8,FAT1,TP53	CDKN2A			7,9		5p
TCGA-CV-A6JD	HNSC	FEMALE	82	IV	RAC1	MYC	HRAS	CASP8,EP300,FAT1,HLA-B,TP53	KIF5B			9	8p,10p	8q
TCGA-CV-A6JE	HNSC	MALE	78	II		FLNA,MYC,MYH9		CDKN2A,FAT1,KDM6A,TP53	CASP8,CUL3,EPHA2,KIF5B,NSD1,PIK3R1,RASA1,RB1,TGFBR2		13	20,22	3p,5q,11q	1q,5p,8q
TCGA-CV-A6JM	HNSC	MALE	85	IV	PIK3CA	FLNA,KEAP1,MYC,RAC1		AJUBA,CDKN2A,KMT2D,NOTCH1,TP53	SMAD4		4,11,21	14	1p,3p,5q,8p,9p,10q,17p,18q	8q,12p
TCGA-CV-A6JN	HNSC	MALE	53	II		MYC		ARID2,TP53	CASP8,CUL3,PTEN,RB1,SMAD4,TGFBR2		21	20	3p,19p	8q
TCGA-CV-A6JT	HNSC	MALE	65	II		RAC1		TP53	KIF5B,SMAD4,TGFBR2				3p,8p,18q	7p,8q
[truncated: 3,990 more rows]
