# Supplementary material for: Novel Driver Strength Index highlights important cancer genes in TCGA PanCanAtlas patients
Source: PeerJ. 2022 Aug 11;10:e13860. doi: 10.7717/peerj.13860 (PMC9375969; doi:10.7717/peerj.13860)
Supplement: Supplemental Information 2 [file peerj-10-13860-s002.zip › COHORTS/data_genes/2021_8_16_14_9_distribution_gender_genes.tsv]

Gender	SNA-based oncogenic events	CNA-based oncogenic events	Mixed oncogenic events	SNA-based tumor suppressor events	CNA-based tumor suppressor events	Mixed tumor suppressor events	Driver chromosome losses	Driver chromosome gains	Driver arm losses	Driver arm gains	Driver events of all classes
FEMALE	PIK3CA:432,BRAF:219,KRAS:164,IDH1:149,CTNNB1:119,CHD4:69,TAF1:66,NRAS:60,PPP2R1A:57,POLE:51,NFE2L2:49,ERBB2:45,FGFR2:36,DICER1:35,AKT1:32,ATR:32,SOS1:30,HRAS:29,SPOP:29,ERBB3:28,KEAP1:25,CCND1:23,ACVR1:22,SF3B1:20,GRIN2A:20,PIK3R2:19,SMARCA4:18,MYC:17,GNA11:17,FOXA1:16,TTN:16,GNAQ:14,SI:13,KDR:12,GTF2I:11,MTOR:10,MYCN:10,FGFR3:8,GNAS:8,EGFR:8,ERBB4:8,IDH2:7,EIF1AX:7,RHOA:6,MAPK1:6,PCBP1:6,APOB:6,…	MYC:452,PIK3CA:381,KRAS:306,ERBB2:288,EGFR:166,CHD4:138,SOX17:130,BRAF:128,AKT1:127,FOXA1:116,NFE2L2:86,MET:73,ERBB3:72,NRAS:68,MYCN:67,FGFR2:65,PIK3R2:62,PPP2R1A:60,U2AF1:58,SOS1:57,SF3B1:52,MDM2:50,CTNNB1:47,ATR:46,CRIP3:44,GNAS:34,FGFR3:33,RAD21:33,POLE:32,KEAP1:31,SRC:31,IDH1:28,MAPK1:27,RAC1:26,AHR:25,HRAS:25,FLNA:25,DICER1:25,APOB:24,RRAS2:23,GNA13:21,KDR:21,SDHA:21,ERCC2:19,C3orf70:18,HIST…	PIK3CA:111,KRAS:59,EGFR:45,PPP2R1A:20,ERBB2:16,NFE2L2:14,CHD4:14,MYC:9,FGFR2:9,ERBB3:8,BRAF:8,AKT1:6,ERCC2:5,MET:5,SOX17:5,HRAS:4,CTNNB1:3,AHR:3,CARD11:3,PDGFRA:3,GRIN2A:3,KDR:3,SPOP:3,C3orf70:2,IDH1:2,SOS1:2,KEAP1:2,PIK3CG:2,ERBB4:2,MYCN:2,ATR:2,TAF1:2,GNAQ:2,GNA13:1,RHOB:1,HIST1H3B:1,RHOA:1,SF3B1:1,PIM1:1,IGLL5:1,TMSB4X:1,MYD88:1,KRT15:1,ITGB1:1,RAC1:1,FLNA:1,SMARCA4:1,APOB:1,PCBP1:1,KIT:1,TTN:…	TP53:668,PTEN:278,ARID1A:260,KMT2C:160,FBXW7:151,PIK3R1:127,FAT1:116,EP300:100,CTCF:100,ATM:96,APC:96,KMT2B:90,KMT2D:82,MAP3K1:81,ZFHX3:81,ATRX:80,RB1:80,BCOR:75,ARHGAP35:72,CHD3:63,INPPL1:55,SCAF4:55,GATA3:53,KANSL1:50,ZMYM2:46,PBRM1:44,CUX1:44,NOTCH1:42,SIN3A:42,MSH6:41,NF1:38,PDS5B:37,CDKN2A:35,CIC:35,CTNND1:35,MLL3:34,ATF7IP:33,CASP8:30,FOXA2:25,KDM6A:23,MLL2:20,BAP1:18,SMAD4:18,ARID2:17,MAX:…	RB1:473,PTEN:393,CDKN2A:329,BAP1:267,TP53:259,ARID1A:227,EP300:216,SMAD4:212,CBFB:183,PIK3R1:169,FBXW7:152,FAT1:145,NF1:131,CASP8:114,NCOR1:104,SMAD2:102,APC:102,ATM:100,BRCA1:99,MLL3:91,MAP3K1:91,CDH1:90,TGFBR2:90,MAP2K4:86,CTCF:83,STK11:81,SETD2:80,PBRM1:78,RASA1:66,MAX:65,ARID1B:59,LATS1:53,ATRX:50,FUBP1:48,ARID2:46,MLL:46,CDKN1B:42,VHL:40,PDS5B:40,CREBBP:39,KDM6A:39,KIAA1267:38,ARHGAP35:38,SI…	TP53:237,PTEN:68,RB1:53,CDH1:40,VHL:35,SMAD4:33,BAP1:31,APC:31,PBRM1:28,FBXW7:23,ATRX:20,STK11:18,ARID1A:16,NF1:15,CIC:14,KMT2C:13,MLL3:13,FAT1:12,FUBP1:12,MAP2K4:11,NCOR1:11,CBFB:11,ATM:10,SETD2:10,EP300:9,PIK3R1:6,KMT2D:6,MLL2:6,LATS1:5,NOTCH1:5,NSD1:5,BRCA1:4,TGFBR2:4,ARID2:4,AXIN1:4,MLL:3,CREBBP:3,RBM10:3,KDM6A:3,CTCF:3,CASP8:3,MAP3K1:3,NF2:3,ACVR2A:3,MGA:3,CMTR2:3,FTSJD1:3,MEN1:2,KMT2A:2,STA…	22:644,13:571,15:409,14:395,4:376,18:338,10:314,9:278,21:258,11:179,17:165,2:105,16:105,6:79,3:70,1:52,19:42,5:19,12:10,8:5	20:524,7:451,8:257,5:192,12:170,2:126,13:109,19:102,16:95,21:70,1:66,6:58,3:56,10:50,17:49,22:32,9:30,15:29,14:27,11:22,4:17,18:16	17p:738,8p:709,16q:581,6q:458,3p:427,5q:412,1p:386,9p:278,19p:238,18q:217,11p:213,4q:197,10q:195,11q:179,4p:152,9q:144,19q:76,2q:75,10p:53,18p:51,3q:37,2p:33,6p:32,16p:25,17q:22,7p:21,12p:13,12q:5,1q:1,20p:1	1q:797,8q:530,5p:442,3q:371,16p:321,20q:265,6p:256,19q:212,17q:212,7p:186,10p:185,12p:151,2p:145,7q:85,18p:83,20p:75,9q:54,11q:33,19p:29,2q:26,12q:23,4p:21,3p:17,17p:14,5q:8,9p:8,16q:7,6q:6,10q:5,4q:2,1p:2,8p:2,11p:1,18q:1	TP53:1164,PIK3CA:924,1q:798,17p:752,PTEN:739,8p:711,13:680,22:676,RB1:606,16q:588,8q:530,KRAS:529,20:524,ARID1A:503,MYC:478,6q:464,7:451,3p:444,5p:442,15:438,14:422,5q:420,3q:408,4:393,1p:388,CDKN2A:366,10:364,BRAF:355,18:354,ERBB2:349,16p:346,21:328,FBXW7:326,EP300:325,BAP1:316,9:308,PIK3R1:302,19q:288,6p:288,9p:286,FAT1:273,19p:267,20q:265,SMAD4:263,8:262,10p:238,17q:234,2:231,APC:229,CHD4:221,…
MALE	IDH1:213,PIK3CA:177,CTNNB1:117,KRAS:115,BRAF:112,KEAP1:55,SI:45,NFE2L2:43,GRIN2A:43,FGFR3:36,SPOP:34,HRAS:31,NRAS:30,TTN:25,SF3B1:21,GNAQ:21,ERBB3:20,SMARCA4:20,FOXA1:18,GNA11:18,ERBB2:17,ERCC2:17,GNAS:15,ERBB4:15,RXRA:13,RHOA:13,RHOB:12,KDR:10,KIT:10,IDH2:9,GTF2I:9,OR2G2:8,MTOR:7,EEF1A1:7,MUC16:7,OR4C16:7,SF1:6,SMARCA2:6,GNA13:6,SPTAN1:6,AHR:6,GABRA6:6,RAC1:6,MET:6,APOB:6,COL5A1:6,MAP2K7:6,EIF1A…	MYC:520,PIK3CA:487,KRAS:366,BRAF:280,EGFR:276,NFE2L2:188,ERBB2:153,MET:140,MDM2:124,KEAP1:100,RAD21:98,AHR:86,HRAS:86,NRAS:79,CRIP3:79,FLNA:78,CTNNB1:76,RAC1:76,FGFR3:74,ERBB3:71,HIST2H2BE:59,HIST1H3B:56,MYH9:55,GNA13:50,IDH1:50,MAPK1:48,C3orf70:45,ERCC2:45,CUL1:42,PIK3CG:41,ACTB:38,RHOA:36,CLASP2:35,TRIM49L2:32,SMARCA4:31,CREB3L3:31,SRC:30,GNAS:29,PDGFRA:28,TGFBR1:27,SOS1:25,KDR:25,RXRA:24,FOXA1…	KRAS:66,EGFR:63,PIK3CA:60,NFE2L2:29,BRAF:25,ERBB2:16,FGFR3:12,CTNNB1:10,MET:10,C3orf70:6,SMARCA2:5,HRAS:5,ERBB3:5,PDGFRA:5,GRIN2A:5,KEAP1:5,PIK3CG:5,AHR:4,KIAA0368:4,MYC:4,KIT:4,HIST2H2BE:3,HIST1H3B:3,NRAS:3,CRIP3:3,RAD21:3,FOXA1:3,ERCC2:2,BCLAF1:2,CUL1:2,ACTB:2,SPTAN1:2,RHOA:2,CARD11:2,MYH9:2,RAC1:2,FLNA:2,SMARCA4:2,KDR:2,SDHA:2,NOMO1:2,TTN:2,TRRAP:2,TRIM49C:2,TRIM49L2:2,SF1:1,GNA13:1,RHOB:1,PIM…	TP53:726,KMT2D:168,ARID1A:141,APC:112,CDKN2A:105,ATRX:98,KDM6A:65,FBXW7:62,FAT1:60,PTEN:57,NOTCH1:46,ARID2:45,NF1:45,KMT2C:44,ATM:44,MLL2:40,PIK3R1:37,EP300:33,NSD1:32,CIC:32,STAG2:29,ALB:29,CREBBP:27,CDKN1A:24,RB1:24,SETD2:23,AMER1:20,SMAD4:19,CUL3:19,RNF43:19,RBM10:18,MLL3:18,BAP1:17,ELF3:16,ZFP36L1:15,KMT2A:15,TCF7L2:15,RASA1:14,SOX9:13,CASP8:12,KANSL1:11,KLF5:11,EPHA2:11,ACVR2A:11,KDM5C:11,NI…	CDKN2A:611,PTEN:521,SMAD4:335,RB1:298,TP53:276,ARID1A:257,BAP1:179,PIK3R1:179,RASA1:179,FBXW7:172,KDM6A:134,SMAD2:129,MLL:109,APC:107,SETD2:105,ATM:100,TGFBR2:100,EP300:96,ARID1B:92,CUL3:91,FAT1:88,ARID2:88,PSIP1:83,BRD7:83,CREBBP:78,MLL2:73,ATRX:70,PBRM1:70,NF1:69,NSD1:68,CHD1:65,NCOR1:63,HLA-A:62,VHL:61,FUBP1:56,STK11:53,MAX:49,STAG2:46,CHD8:46,TSC1:44,CHD3:43,NOTCH1:42,CASP8:40,RBL2:39,CDKN2C:…	TP53:300,PTEN:89,PBRM1:56,RB1:55,VHL:54,APC:48,SMAD4:32,ARID1A:24,SETD2:24,NF1:23,FUBP1:22,NSD1:20,BAP1:19,FAT1:18,STK11:16,KDM6A:15,CIC:15,ATM:14,RASA1:14,ARID2:13,AXIN1:13,ATRX:12,NCOR1:11,CREBBP:10,FBXW7:10,EP300:9,PSIP1:8,STAG2:8,MLL:8,NF2:8,MLL3:7,TSC1:7,KMT2D:7,MLL2:7,BRD7:7,KMT2C:6,NOTCH1:6,GPS2:5,KMT2A:5,TSC2:5,RBM10:4,CYLD:4,TGFBR2:4,CDKN2A:3,ASXL2:3,ACVR2A:3,SMAD2:3,AJUBA:3,CUL3:3,CMTR2…	13:543,21:469,18:436,14:423,10:423,22:419,4:412,15:345,9:344,11:228,6:142,16:134,3:110,5:88,17:80,19:77,2:75,1:63,12:6,8:2	7:705,20:585,8:246,12:234,16:180,21:168,13:158,17:157,5:145,19:132,2:111,22:104,3:86,14:84,9:45,1:39,6:32,15:27,11:23,18:15,4:14	8p:764,17p:729,3p:556,5q:493,1p:467,6q:408,9p:387,18q:339,16q:338,10q:245,19p:217,4q:214,4p:195,11p:190,11q:169,19q:103,9q:96,10p:93,6p:70,3q:46,16p:43,2q:36,20p:25,18p:24,12p:15,2p:11,12q:9,5p:8,1q:1	8q:649,1q:551,5p:511,3q:368,7p:270,12p:253,17q:232,20q:225,6p:193,2p:176,18p:163,19q:135,7q:106,16p:101,10p:100,20p:90,9q:81,19p:44,12q:35,11q:34,3p:24,2q:23,4p:21,8p:17,17p:16,5q:12,9p:12,4q:8,16q:8,18q:3,11p:3,1p:1	TP53:1302,8p:781,17p:745,PIK3CA:724,CDKN2A:719,7:705,13:701,PTEN:667,8q:649,21:637,20:585,3p:580,1q:552,KRAS:547,MYC:528,22:523,5p:519,14:507,5q:505,1p:468,18:451,4:426,10:423,ARID1A:422,BRAF:417,3q:414,6q:408,9p:399,9:389,SMAD4:386,RB1:377,15:372,16q:346,EGFR:344,18q:342,16:314,7p:270,12p:268,APC:267,IDH1:264,6p:263,19p:261,NFE2L2:260,11:251,8:248,10q:245,FBXW7:244,12:240,19q:238,17:237,5:233,17…
