# Supplementary material for: Novel Driver Strength Index highlights important cancer genes in TCGA PanCanAtlas patients
Source: PeerJ. 2022 Aug 11;10:e13860. doi: 10.7717/peerj.13860 (PMC9375969; doi:10.7717/peerj.13860)
Supplement: Supplemental Information 6 [file peerj-10-13860-s006.zip]

Archive with 118 entries (111 files):
- PALDRIC GENE/
- __MACOSX/._PALDRIC GENE
- PALDRIC GENE/process_algo_outcome.py
- __MACOSX/PALDRIC GENE/._process_algo_outcome.py
- PALDRIC GENE/run_one_step.py
- __MACOSX/PALDRIC GENE/._run_one_step.py
- PALDRIC GENE/.DS_Store
- __MACOSX/PALDRIC GENE/._.DS_Store
- PALDRIC GENE/legeng.png
- __MACOSX/PALDRIC GENE/._legeng.png
- PALDRIC GENE/requirements.txt
- __MACOSX/PALDRIC GENE/._requirements.txt
- PALDRIC GENE/step_18.py
- __MACOSX/PALDRIC GENE/._step_18.py
- PALDRIC GENE/step_4.py
- __MACOSX/PALDRIC GENE/._step_4.py
- PALDRIC GENE/step_13.py
- __MACOSX/PALDRIC GENE/._step_13.py
- PALDRIC GENE/step_17.py
- __MACOSX/PALDRIC GENE/._step_17.py
- PALDRIC GENE/algorithms/
- __MACOSX/PALDRIC GENE/._algorithms
- PALDRIC GENE/step_16.py
- __MACOSX/PALDRIC GENE/._step_16.py
- PALDRIC GENE/utils/
- __MACOSX/PALDRIC GENE/._utils
- PALDRIC GENE/Instructions.txt
- __MACOSX/PALDRIC GENE/._Instructions.txt
- PALDRIC GENE/step_5.py
- __MACOSX/PALDRIC GENE/._step_5.py
- PALDRIC GENE/step_12.py
- __MACOSX/PALDRIC GENE/._step_12.py
- PALDRIC GENE/step_2.py
- __MACOSX/PALDRIC GENE/._step_2.py
- PALDRIC GENE/step_15.py
- __MACOSX/PALDRIC GENE/._step_15.py
- PALDRIC GENE/step_6.py
- __MACOSX/PALDRIC GENE/._step_6.py
- PALDRIC GENE/step_11.py
- __MACOSX/PALDRIC GENE/._step_11.py
- PALDRIC GENE/pipeline.py
- __MACOSX/PALDRIC GENE/._pipeline.py
- PALDRIC GENE/PALDRIC GENE pipeline.pdf
- __MACOSX/PALDRIC GENE/._PALDRIC GENE pipeline.pdf
- PALDRIC GENE/step_7.py
- __MACOSX/PALDRIC GENE/._step_7.py
- PALDRIC GENE/step_10.py
- __MACOSX/PALDRIC GENE/._step_10.py
- PALDRIC GENE/step_3.py
- __MACOSX/PALDRIC GENE/._step_3.py
- PALDRIC GENE/step_14.py
- __MACOSX/PALDRIC GENE/._step_14.py
- PALDRIC GENE/step_8.py
- __MACOSX/PALDRIC GENE/._step_8.py
- PALDRIC GENE/data/
- __MACOSX/PALDRIC GENE/._data
- PALDRIC GENE/step_9.py
- __MACOSX/PALDRIC GENE/._step_9.py
- PALDRIC GENE/PALDRIC GENE description.pdf
- __MACOSX/PALDRIC GENE/._PALDRIC GENE description.pdf
- PALDRIC GENE/algorithms/result/
- PALDRIC GENE/algorithms/.DS_Store
- __MACOSX/PALDRIC GENE/algorithms/._.DS_Store
- PALDRIC GENE/algorithms/algos/
- __MACOSX/PALDRIC GENE/algorithms/._algos
- PALDRIC GENE/algorithms/with_entrez/
- PALDRIC GENE/utils/.DS_Store
- __MACOSX/PALDRIC GENE/utils/._.DS_Store
- PALDRIC GENE/utils/utils.py
- __MACOSX/PALDRIC GENE/utils/._utils.py
- PALDRIC GENE/data/.DS_Store
- __MACOSX/PALDRIC GENE/data/._.DS_Store
- PALDRIC GENE/data/Homo_sapiens.gene_info
- __MACOSX/PALDRIC GENE/data/._Homo_sapiens.gene_info
- PALDRIC GENE/algorithms/result/.DS_Store
- __MACOSX/PALDRIC GENE/algorithms/result/._.DS_Store
- PALDRIC GENE/algorithms/algos/dNdScv_TCGA_intogen_FDR5_COHORTS.txt
- __MACOSX/PALDRIC GENE/algorithms/algos/._dNdScv_TCGA_intogen_FDR5_COHORTS.txt
- PALDRIC GENE/algorithms/algos/Bailey_official_PANCAN.txt
- __MACOSX/PALDRIC GENE/algorithms/algos/._Bailey_official_PANCAN.txt
- PALDRIC GENE/algorithms/algos/CompositeDriver_FDR5_PANCAN.txt
- __MACOSX/PALDRIC GENE/algorithms/algos/._CompositeDriver_FDR5_PANCAN.txt
- PALDRIC GENE/algorithms/algos/2020plus_FDR5_PANCAN.txt
- __MACOSX/PALDRIC GENE/algorithms/algos/._2020plus_FDR5_PANCAN.txt
- PALDRIC GENE/algorithms/algos/.DS_Store
- __MACOSX/PALDRIC GENE/algorithms/algos/._.DS_Store
- PALDRIC GENE/algorithms/algos/CHASMplus_FDR1_COHORTS.txt
- __MACOSX/PALDRIC GENE/algorithms/algos/._CHASMplus_FDR1_COHORTS.txt
- PALDRIC GENE/algorithms/algos/HotMAPS_FDR5_PANCAN.txt
- __MACOSX/PALDRIC GENE/algorithms/algos/._HotMAPS_FDR5_PANCAN.txt
- PALDRIC GENE/algorithms/algos/2020plus_FDR5_COHORTS.txt
- __MACOSX/PALDRIC GENE/algorithms/algos/._2020plus_FDR5_COHORTS.txt
- PALDRIC GENE/algorithms/algos/OncodriveFML_FDR5_PANCAN.txt
- __MACOSX/PALDRIC GENE/algorithms/algos/._OncodriveFML_FDR5_PANCAN.txt
- PALDRIC GENE/algorithms/algos/HotMAPS_FDR5_COHORTS.txt
- __MACOSX/PALDRIC GENE/algorithms/algos/._HotMAPS_FDR5_COHORTS.txt
- PALDRIC GENE/algorithms/algos/CompositeDriver_FDR5_COHORTS.txt
- __MACOSX/PALDRIC GENE/algorithms/algos/._CompositeDriver_FDR5_COHORTS.txt
- PALDRIC GENE/algorithms/algos/OncodriveCLUSTL_TCGA_intogen_FDR5_COHORTS.txt
- __MACOSX/PALDRIC GENE/algorithms/algos/._OncodriveCLUSTL_TCGA_intogen_FDR5_COHORTS.txt
- PALDRIC GENE/algorithms/algos/DriverNet_FDR5_COHORTS.txt
- __MACOSX/PALDRIC GENE/algorithms/algos/._DriverNet_FDR5_COHORTS.txt
- PALDRIC GENE/algorithms/algos/OncodriveFML_TCGA_intogen_FDR5_COHORTS.txt
- __MACOSX/PALDRIC GENE/algorithms/algos/._OncodriveFML_TCGA_intogen_FDR5_COHORTS.txt
- PALDRIC GENE/algorithms/algos/CHASMplus_FDR1_PANCAN.txt
- __MACOSX/PALDRIC GENE/algorithms/algos/._CHASMplus_FDR1_PANCAN.txt
- PALDRIC GENE/algorithms/algos/Bailey_official_COHORTS.txt
- __MACOSX/PALDRIC GENE/algorithms/algos/._Bailey_official_COHORTS.txt
- PALDRIC GENE/algorithms/algos/OncodriveFML_FDR5_COHORTS.txt
- __MACOSX/PALDRIC GENE/algorithms/algos/._OncodriveFML_FDR5_COHORTS.txt
- PALDRIC GENE/algorithms/with_entrez/.DS_Store
- __MACOSX/PALDRIC GENE/algorithms/with_entrez/._.DS_Store
- PALDRIC GENE/algorithms/with_entrez/COSMIC_TIER1_SOMATIC_PANCAN.tsv
- __MACOSX/PALDRIC GENE/algorithms/with_entrez/._COSMIC_TIER1_SOMATIC_PANCAN.tsv
- PALDRIC GENE/algorithms/with_entrez/SNADRIF_FDR5_PANCAN.tsv
- __MACOSX/PALDRIC GENE/algorithms/with_entrez/._SNADRIF_FDR5_PANCAN.tsv
- PALDRIC GENE/algorithms/with_entrez/COSMIC_TIER1_SOMATIC_COHORTS.tsv
- __MACOSX/PALDRIC GENE/algorithms/with_entrez/._COSMIC_TIER1_SOMATIC_COHORTS.tsv
